# Supplementary material for: TIGIT mediates activation-induced cell death of ILC2s during chronic airway allergy
Source: J Exp Med. 2023 Apr 10;220(7):e20222005. doi: 10.1084/jem.20222005 (PMC10098142; doi:10.1084/jem.20222005)
Supplement: Table S1 — provides a list of differentially expressed genes in Fig. 2. [file JEM_20222005_TableS1.xlsx]

## Sheet: Sheet1
Table S1. DEGs in tdTomato+ ILC2s vs. tdTomato- ILC2s.
Up_in_tdTom+_ILC2s	Down_in_tdTom+_ILC2s
FDR<0.05, LogCPM>5.0	FDR<0.05, LogCPM>5.0
2210408I21Rik	1110004F10Rik
4930432E11Rik	1600014C10Rik
4930447C04Rik	1700017B05Rik
4930455J16Rik	1810013L24Rik
4930500H12Rik	2610507B11Rik
4932415D10Rik	4833420G17Rik
4933438K21Rik	4833439L19Rik
A230057D06Rik	4930453N24Rik
A2ml1	4930523C07Rik
A830018L16Rik	4932438A13Rik
Abca12	9930021J03Rik
Abca13	9930111J21Rik2
Abca16	Aak1
Abca4	Aamp
Abca5	Aars
Abca6	Abca2
Abca8a	Abca7
Abca9	Abcb7
Abcb5	Abcc1
Abcc9	Abce1
Abcg2	Abcf1
Abi3bp	Abcf2
Acer3	Abcg1
Acsm2	Abcg3
Adam23	Abhd16a
Adamts19	Abhd17a
Adamts9	Abhd2
Adamtsl1	Abhd8
Adamtsl3	Abi1
Adarb2	Ablim1
Adcy10	Abr
Adgb	Acadl
Adgra3	Acads
Adgrb3	Acap1
Adgrd1	Acat1
Adgrg6	Acbd3
Adgrl3	Acbd6
Adgrv1	Acin1
Afdn	Acly
Agbl1	Aco2
Agbl3	Acot7
Alcam	Acsbg1
Alms1	Acsl4
Ank2	Acsl5
Ank3	Actb
Ano3	Actg1
Ano5	Actn4
Aox3	Actr1a
Apob	Actr2
App	Actr3
Arfgef3	Actr8
Arhgap20	Acvr2a
Arpp21	Adam10
Astn2	Adam17
AW551984	Adam19
Bicd1	Adam8
Brinp3	Adcy7
C130026I21Rik	Add1
C130073E24Rik	Add3
Cacnb2	Adgre5
Cadps2	Adgrl1
Cald1	Adipor1
Caprin2	Adipor2
Catsperb	Adnp2
Ccdc148	Adrm1
Ccdc162	Adsl
Ccdc7a	Adss
Ccdc88a	Aebp2
Cdh11	Aff1
Cdh13	Aff4
Cdh23	Afg3l2
Cdh7	Aftph
Celsr3	Agap2
Cep112	Aggf1
Cfap43	Ago2
Cfap46	Agps
Cfap54	Ahctf1
Cfap74	Ahcyl1
Cfh	Ahcyl2
Cgn	Ahnak
Chil4	AI467606
Chl1	Aim2
Cntn3	Aimp1
Cntn4	Aip
Cntn6	Ak2
Cntnap2	Akap11
Cntnap4	Akap13
Cntnap5a	Akap8
Col11a1	Akap8l
Col16a1	Akap9
Col1a2	Akirin2
Col24a1	Akna
Col25a1	Akr1a1
Col27a1	Akr1b3
Col28a1	Akt1
Col4a1	Akt3
Col4a4	Aldoa
Col5a1	Alg10b
Col5a2	Alkbh5
Col5a3	Alox5
Col6a3	Alyref
Col6a4	Amfr
Cp	Anapc2
Cped1	Anapc5
Cps1	Ank
Cr2	Ankfy1
Cracd	Ankhd1
Creb5	Ankib1
Crppa	Ankle2
Csmd2	Ankmy2
Csmd3	Ankrd10
Ctnnd2	Ankrd11
D10Wsu102e	Ankrd12
Dab1	Ankrd13a
Dcc	Ankrd17
Dennd5b	Ankrd27
Deptor	Ankrd40
Dgkb	Ankrd44
Dgki	Ankrd52
Dlc1	Anks6
Dlg2	Anp32a
Dlgap1	Anp32b
Dmxl2	Anp32e
Dnah1	Anxa1
Dnah12	Anxa11
Dnah17	Anxa2
Dnah5	Anxa5
Dnah7a	Anxa6
Dnah7b	Ap1b1
Dnah9	Ap1g2
Dock1	Ap1m1
Dock3	Ap1s2
Dock7	Ap1s3
Dpp10	Ap2a1
Dpyd	Ap2a2
Dsc2	Ap2b1
Dsc3	Ap2m1
Dsg2	Ap2s1
Dsg3	Ap3b1
Dsp	Ap3d1
Dtna	Ap3s1
Duxbl1	Apaf1
Dync2h1	Apbb1ip
Edil3	Apc
Efcab6	Api5
Egf	Aplp2
Enox1	Apobec3
Epb41l3	Appl1
Epb41l4b	Aprt
Epha7	Ar
Eps8	Araf
Erbb4	Arap1
Erich3	Arap2
Esr1	Arcn1
Etl4	Areg
Etv1	Arf1
Fam135b	Arf3
Fat1	Arf4
Fat2	Arf6
Fat4	Arfgef1
Fau-ps2	Arg1
Fer1l5	Arglu1
Fgfr2	Arhgap1
Fhad1	Arhgap15
Flnc	Arhgap18
Fmn2	Arhgap25
Frem1	Arhgap26
Frmd3	Arhgap27
Fsip2	Arhgap30
Fstl5	Arhgap4
Fut9	Arhgap45
Fzd3	Arhgap9
Gabra1	Arhgdia
Gabra2	Arhgdib
Gabra4	Arhgef1
Gabrb1	Arhgef18
Gabrg3	Arhgef2
Galnt13	Arhgef3
Garnl3	Arhgef6
Ghr	Arid1a
Glb1l2	Arid1b
Glra3	Arid2
Gm10715	Arid4a
Gm10717	Arid4b
Gm10718	Arid5a
Gm10719	Arid5b
Gm10720	Arih1
Gm10721	Arl2bp
Gm10722	Arl4c
Gm10800	Arl5a
Gm10801	Arl6ip1
Gm11168	Arl6ip5
Gm12735	Arpc1b
Gm13034	Arpc2
Gm17535	Arpc3
Gm26861	Arpc4
Gm29154	Arpc5
Gm34354	Arrb1
Gm37985	Arrb2
Gm4117	Asb2
Gm45159	Ascc3
Gm50166	Ash1l
Gm5373	Ass1
Gm7298	Asxl1
Gm8251	Asxl2
Gm884	Atad2
Gm9195	Atf4
Gpr158	Atg12
Gpr26	Atg3
Gpr31c	Atl3
Greb1l	Atm
Grid2	Atp13a1
Grik2	Atp13a2
Grin2b	Atp13a3
Grin3a	Atp1a1
Grm5	Atp1b3
Grm7	Atp2a2
Hand2os1	Atp2a3
Hc	Atp2b1
Hcn1	Atp2b4
Hdac9	Atp5a1
Hectd2	Atp5b
Hecw2	Atp5c1
Hsd3b3	Atp5d
Hspg2	Atp5e
Hydin	Atp5g3
Ifi213	Atp5h
Ift80	Atp5j
Il17rd	Atp5j2
Iqch	Atp5mpl
Iqgap3	Atp5pb
Itga1	Atp6ap1
Itga7	Atp6v0a2
Kcnab1	Atp6v0e
Kcnb2	Atp6v1d
Kcnh7	Atp6v1g1
Kcnj6	Atp9b
Kcnk9	Atrx
Kcnma1	Atxn1
Kcnq2	Atxn10
Kcnq3	Atxn2l
Kcnt2	Atxn3
Kif21a	Atxn7l1
Kif26b	Aup1
Kndc1	Aurkaip1
Lama2	Axin1
Lama3	Axin2
Lgr5	Azi2
Lifr	B2m
Limch1	B4galnt1
Loxhd1	B4galt1
Lrfn5	Bag1
Lrp1	Bag6
Lrp1b	Bap1
Lrp2	Baz1a
Lrp4	Baz1b
Lrrc37a	Baz2a
Lrrc9	Bbs9
Lrriq1	Bbx
Lrrk2	BC005537
Lsamp	BC005624
Macc1	Bccip
Macir	Bcl11b
Macrod2	Bcl2
Malrd1	Bcl2l11
Map1b	Bcl9l
Map2	Bclaf1
Map3k20	Bcor
Map4k3	Bdp1
Mcf2l	Becn1
Mctp2	Bhlhb9
Mdga2	Bhlhe40
Mecom	Bicd2
Mef2c	Bicra
Meioc	Bicral
Mgam	Bin2
Mgat4c	Bin3
Mical2	Birc2
Mir100hg	Birc3
Mme	Birc6
Mroh2a	Bmp7
Muc16	Bms1
Muc2	Bnip2
Muc4	Bnip3l
Muc5b	Bod1l
Myh13	Bola3
Myh2	Bptf
Myh8	Braf
Mylk	Brap
Myo16	Brd1
Myo1b	Brd2
Myo3a	Brd4
Myo3b	Brd7
Myom1	Brd9
Myom3	Brpf1
Myt1	Bscl2
Myt1l	Bsg
Naaladl2	Btaf1
Nav3	Btf3
Ncam2	Btg1
Nckap5	Btg2
Ndst3	Bud31
Nell1	Bzw1
Nlgn1	Bzw2
Nova1	C1galt1
Nox4	Cab39
Nrcam	Cacybp
Nrg3	Calca
Nrxn1	Calcrl
Ntrk2	Calm1
Ntrk3	Calm2
Obscn	Calm3
Olfr1183	Calr
Olfr130	Calu
Olfr1307	Camk1d
Olfr1459	Camk2g
Olfr539	Camk2n1
Olfr728	Camk4
Olfr77	Cand1
Olfr827	Cant1
Onecut2	Canx
Opcml	Cap1
Osmr	Capg
Otoa	Capn1
Otof	Capn2
Otog	Capn7
Pam	Capns1
Pappa	Caprin1
Pard3b	Capza1
Parva	Capza2
Pbx1	Capzb
Pcdh10	Card11
Pcdh15	Casp8
Pcdhb14	Casp8ap2
Pcnx2	Cass4
Pcsk5	Cast
Pde10a	Cat
Pde11a	Cbfb
Pde1c	Cbl
Pde3a	Cblb
Peg3	Cbx1
Phyhipl	Cbx3
Pik3c2b	Cbx4
Pik3c2g	Cbx5
Pisd-ps1	Cbx6
Pkd1l2	Cbx7
Pkd1l3	Cc2d1a
Plcb1	Ccar1
Plce1	Ccar2
Plxna4	Ccdc25
Postn	Ccdc47
Ppfia2	Ccdc50
Ppp1r9a	Ccdc6
Prex2	Ccdc71l
Prkg1	Ccdc82
Prtg	Ccdc88b
Ptprd	Ccdc88c
Ptprk	Ccdc97
Ptprm	Ccm2
Ptprn2	Ccnd2
Rab3c	Ccnd3
Rasef	Ccng1
Reln	Ccni
Rgs6	Ccnk
Rian	Ccnl1
Rims2	Ccnl2
Rnf17	Ccnt1
Rorb	Ccr2
Ros1	Ccr8
Rp1	Ccser2
Scel	Cct2
Scn11a	Cct3
Scn1a	Cct4
Scn2a	Cct5
Scn3a	Cct6a
Scn7a	Cct7
Scn8a	Cct8
Scn9a	Cd164
Sdk1	Cd200r1
Sel1l3	Cd226
Sema3a	Cd27
Sema3d	Cd274
Sema6a	Cd2bp2
Sestd1	Cd37
Sfi1	Cd3g
Sfmbt2	Cd44
Sgcd	Cd47
Sgip1	Cd52
Sgk3	Cd53
Shank3	Cd69
Skap2	Cd74
Skint5	Cd81
Skint6	Cd82
Slamf6	Cd84
Slc16a7	Cdc123
Slc1a2	Cdc27
Slc1a3	Cdc37
Slc24a2	Cdc37l1
Slc26a3	Cdc42
Slc28a2b	Cdc42ep3
Slc4a4	Cdc42se2
Slc5a8	Cdc5l
Slc6a15	Cdipt
Slc7a11	Cdk11b
Slc7a2	Cdk12
Slc8a1	Cdk13
Slit2	Cdk17
Snap91	Cdk19
Snhg14	Cdk4
Sorbs2	Cdk6
Sorcs1	Cdk8
Sox5	Cdkn1b
Sox6	Cdkn2aipnl
Sphkap	Cds2
Spink5	Cdv3
Srrm4	Cebpb
Sspo	Cebpg
St7	Cebpz
Stard13	Celf1
Stard9	Celf2
Stox2	Cenpb
Stxbp5l	Cep135
Svep1	Cep170b
Synpo2	Cep192
Synpr	Cep250
Tacc2	Cep350
Tcf7l2	Cep85
Tcp10c	Cerk
Tead1	Cers2
Tenm1	Cetn3
Tenm2	Cfap20
Tenm3	Cfdp1
Tet1	Cfl1
Tex15	Cggbp1
Thbs2	Chchd2
Thsd7a	Chchd3
Thsd7b	Chd1
Tll1	Chd2
Tln2	Chd3
Tmem267	Chd4
Tmprss11f	Chd7
Tnc	Chd8
Tnni3k	Chdh
Tnr	Cherp
Tnxb	Chm
Trank1	Chmp2a
Trdn	Chmp2b
Trhde	Chmp4b
Trim2	Chmp5
Trpm1	Chn2
Trpm3	Chp1
Trpm6	Chst11
Trpm8	Chst2
Ttc6	Chsy1
Ttn	Chtop
Unc13b	Chuk
Unc13c	Cic
Unc5c	Cir1
Unc79	Cirbp
Unc80	Cisd2
Ush2a	Cish
Usp13	Cited2
Usp29	Ciz1
Usp54	Ckap5
Vcan	Clec2d
Vmn1r173	Clic1
Vmn1r18	Clic4
Vmn1r218	Clint1
Vmn1r229	Clip1
Vmn1r230	Clk1
Vmn1r28	Clk2
Vmn1r43	Clk3
Vmn1r46	Clk4
Vmn1r55	Clptm1
Vmn1r61	Clptm1l
Vmn1r68	Clta
Vmn1r77	Cltc
Vmn1r78	Cmip
Vmn1r80	Cmpk1
Vmn1r81	Cmtm6
Vmn1r88	Cnbp
Vmn1r-ps140	Cnn2
Vmn2r10	Cnnm2
Vmn2r102	Cnot1
Vmn2r105	Cnot11
Vmn2r107	Cnot2
Vmn2r108	Cnot3
Vmn2r110	Cnot6
Vmn2r112	Cnot6l
Vmn2r113	Cnst
Vmn2r114	Cntn1
Vmn2r120	Cntrl
Vmn2r124	Coa5
Vmn2r17	Cobll1
Vmn2r20	Copa
Vmn2r3	Copb1
Vmn2r4	Copb2
Vmn2r52	Cope
Vmn2r53	Copg1
Vmn2r59	Cops2
Vmn2r6	Cops4
Vmn2r60	Copz1
Vmn2r63	Coq10b
Vmn2r65	Coro1a
Vmn2r66	Coro1b
Vmn2r67	Coro1c
Vmn2r69	Coro2a
Vmn2r7	Coro7
Vmn2r70	Cotl1
Vmn2r73	Cox4i1
Vmn2r74	Cox5b
Vmn2r76	Cox6a1
Vmn2r79	Cox6c
Vmn2r89	Cox7a2l
Vmn2r9	Cox7b
Vmn2r94	Cox8a
Vmn2r95	Cpd
Vmn2r99	Cpeb4
Vwde	Cpne3
Vwf	Cpsf6
Wdr49	Cpsf7
Wdr72	Cpt1a
Xirp2	Creb1
Zfhx3	Crebbp
Zfhx4	Crebl2
Zfp385b	Crebrf
Zfp780b	Crebzf
Zfp846	Crem
Zfp981	Crim1
Zfp992	Crip1
Zic4	Crkl
	Crot
	Crtc2
	Crtc3
	Crybg1
	Cs
	Csde1
	Csf1
	Csf2
	Csk
	Csnk1a1
	Csnk1d
	Csnk1g2
	Csnk1g3
	Csnk2b
	Csrnp1
	Csrp1
	Cstf2
	Cstf2t
	Ctbp1
	Ctcf
	Ctdsp1
	Ctdsp2
	Ctdspl2
	Ctla2a
	Ctla4
	Ctnna1
	Ctnnb1
	Ctnnbl1
	Ctps2
	Ctsb
	Ctsd
	Ctse
	Ctss
	Ctsw
	Ctsz
	Cul3
	Cul4b
	Cwc15
	Cxcl2
	Cxcl3
	Cxcr4
	Cxcr6
	Cxxc1
	Cyb5b
	Cyb5r3
	Cyba
	Cycs
	Cyfip2
	Cyhr1
	Cyld
	Cyp51
	Cyrib
	Cysltr1
	Cysltr2
	Cyth1
	Cyth4
	Cytip
	D16Ertd472e
	D8Ertd738e
	Dach2
	Dad1
	Dap
	Dapp1
	Dars
	Dazap1
	Dazap2
	Dbnl
	Dcaf15
	Dcaf5
	Dcaf7
	Dcaf8
	Dcp2
	Dctn1
	Dctn2
	Dcun1d5
	Ddb1
	Ddi2
	Ddit4
	Ddost
	Ddrgk1
	Ddx10
	Ddx17
	Ddx18
	Ddx19a
	Ddx21
	Ddx23
	Ddx24
	Ddx27
	Ddx39a
	Ddx39b
	Ddx3x
	Ddx3y
	Ddx42
	Ddx46
	Ddx5
	Ddx50
	Ddx54
	Ddx6
	Dedd2
	Def6
	Dek
	Dele1
	Dennd1c
	Dennd2d
	Dennd4a
	Dennd5a
	Derl1
	Desi1
	Dgat1
	Dgcr8
	Dgka
	Dgkd
	Dhrs7
	Dhx15
	Dhx16
	Dhx38
	Dhx40
	Dhx9
	Diaph1
	Dipk2a
	Dkk3
	Dld
	Dlg3
	Dlst
	Dnaja1
	Dnaja2
	Dnajb1
	Dnajb11
	Dnajb6
	Dnajc14
	Dnajc2
	Dnajc3
	Dnajc5
	Dnajc7
	Dnajc8
	Dnajc9
	Dnm1l
	Dnm2
	Dnmbp
	Dnmt1
	Dnttip2
	Dock10
	Dock11
	Dock2
	Dock8
	Dok2
	Donson
	Dpf2
	Dpp8
	Dpp9
	Dpysl2
	Drg1
	Dtnbp1
	Dtx3l
	Dusp1
	Dusp11
	Dusp5
	Dusp6
	Dut
	Dvl3
	Dync1h1
	Dync1i2
	Dync1li1
	Dynll1
	Dyrk1a
	E2f4
	Ebna1bp2
	Ech1
	Ecpas
	Edem1
	Edf1
	Eed
	Eef1a1
	Eef1b2
	Eef1d
	Eef1g
	Eef2
	Eepd1
	Efcab14
	Efhd2
	Efr3a
	Eftud2
	Egr1
	Ehbp1l1
	Ehd1
	Ehd4
	Ehmt1
	Ehmt2
	Eif1
	Eif1ax
	Eif2s1
	Eif2s2
	Eif2s3x
	Eif2s3y
	Eif3a
	Eif3b
	Eif3c
	Eif3d
	Eif3e
	Eif3f
	Eif3g
	Eif3h
	Eif3i
	Eif3k
	Eif3l
	Eif3m
	Eif4a1
	Eif4a2
	Eif4a3
	Eif4b
	Eif4e2
	Eif4ebp2
	Eif4enif1
	Eif4g1
	Eif4g2
	Eif4g3
	Eif4h
	Eif5
	Eif5a
	Eif5b
	Eif6
	Elavl1
	Elf1
	Elf4
	Elk3
	Elk4
	Elmo1
	Eloa
	Elob
	Elovl5
	Emb
	Emc2
	Eml4
	Emp3
	Endod1
	Eno1
	Ensa
	Ep300
	Ep400
	Epas1
	Epb41l2
	Epc1
	Epc2
	Epn1
	Eprs
	Eps15
	Erap1
	Erbin
	Ercc5
	Ergic2
	Erh
	Eri1
	Erlec1
	Ern1
	Ero1a
	Esco1
	Esd
	Espn
	Esyt1
	Esyt2
	Etf1
	Etfa
	Etnk1
	Ets1
	Ets2
	Etv3
	Etv6
	Evl
	Ewsr1
	Exoc3
	Exoc6
	Exoc7
	Exoc8
	Extl3
	Eya2
	Ezh2
	Ezr
	F2r
	Faah
	Fam102a
	Fam104a
	Fam107b
	Fam111a
	Fam117a
	Fam120a
	Fam124b
	Fam168b
	Fam172a
	Fam193a
	Fam20b
	Fam32a
	Fam76b
	Fam78a
	Fasn
	Fau
	Fbl
	Fbrs
	Fbxl14
	Fbxl20
	Fbxl3
	Fbxo11
	Fbxw11
	Fbxw2
	Fcho1
	Fcho2
	Fem1a
	Fem1c
	Fermt3
	Fgfr1op2
	Fgl2
	Fhod1
	Filip1l
	Fip1l1
	Fis1
	Fkbp3
	Fkbp4
	Fkbp5
	Fkbp8
	Fli1
	Flii
	Flna
	Flnb
	Flot2
	Fmnl1
	Fmnl3
	Fmr1
	Fnbp1
	Fndc3a
	Fos
	Fosb
	Fosl2
	Foxk1
	Foxn2
	Foxo1
	Foxo3
	Foxp4
	Frg1
	Fryl
	Fth1
	Fuca1
	Fundc2
	Furin
	Fus
	Fut8
	Fxr1
	Fxyd5
	Fyb
	Fyco1
	Fyn
	Fzr1
	G3bp1
	G3bp2
	Gabarap
	Gabarapl2
	Gabbr1
	Gabpa
	Gabpb2
	Gadd45b
	Gak
	Galnt1
	Galnt10
	Galnt12
	Galnt6
	Ganab
	Gapdh
	Gapvd1
	Gars
	Gas7
	Gata3
	Gatad1
	Gatad2a
	Gatad2b
	Gbp4
	Gbp7
	Gcc2
	Gclc
	Gdi1
	Gdi2
	Gem
	Gfi1
	Gfpt1
	Gga1
	Ggnbp2
	Ggta1
	Ghitm
	Gigyf1
	Gimap1
	Gimap3
	Gimap4
	Gimap6
	Gimap8
	Git1
	Git2
	Glg1
	Glipr2
	Glrx3
	Gls
	Gltp
	Glud1
	Glul
	Glyr1
	Gm16286
	Gm2a
	Gm38394
	Gmfb
	Gmfg
	Gmip
	Gna13
	Gna15
	Gnai2
	Gnai3
	Gnas
	Gnb1
	Gnb2
	Gng2
	Gnl1
	Gnl3l
	Golga2
	Golga4
	Golgb1
	Golm1
	Golph3
	Gosr2
	Got2
	Gpalpp1
	Gpatch8
	Gpbp1
	Gpbp1l1
	Gpcpd1
	Gpi1
	Gpr132
	Gpr171
	Gpr183
	Gpr68
	Gprasp1
	Gps1
	Gps2
	Gpx1
	Gpx4
	Gramd1a
	Grap
	Grap2
	Grb2
	Grin2d
	Grina
	Gripap1
	Grk2
	Grk6
	Grsf1
	Gsdmd
	Gse1
	Gsk3b
	Gspt1
	Gtf2a2
	Gtf2f1
	Gtf2f2
	Gtf2i
	Gtf3c1
	Gtf3c6
	Gtpbp1
	Gtpbp2
	Gyg
	H13
	H1f0
	H1f2
	H1f3
	H1f4
	H1f5
	H2-Ab1
	H2ac10
	H2ac13
	H2ac4
	H2az1
	H2az2
	H2bc15
	H2bc3
	H2bc4
	H2bc6
	H2bc8
	H2-D1
	H2-Eb1
	H2-K1
	H2-Q4
	H2-Q6
	H2-Q7
	H2-T22
	H2-T23
	H3c2
	H3c4
	H3c6
	H3f3a
	H3f3b
	H4c12
	H4c3
	H4c4
	H6pd
	Hacd3
	Hadh
	Hadha
	Haus3
	Hcfc1
	Hcls1
	Hdac1
	Hdac2
	Hdgf
	Hdlbp
	Heca
	Hectd1
	Hectd3
	Hectd4
	Heg1
	Helz
	Helz2
	Herc1
	Herc4
	Herpud1
	Herpud2
	Hgs
	Hif1a
	Hint1
	Hip1
	Hip1r
	Hipk1
	Hipk3
	Hivep1
	Hivep2
	Hk1
	Hlf
	Hltf
	Hmg20a
	Hmgb1
	Hmgb2
	Hmgcs1
	Hmgn2
	Hmgn5
	Hnrnpa0
	Hnrnpa1
	Hnrnpa2b1
	Hnrnpa3
	Hnrnpab
	Hnrnpc
	Hnrnpd
	Hnrnpdl
	Hnrnpf
	Hnrnph1
	Hnrnph2
	Hnrnpk
	Hnrnpl
	Hnrnpll
	Hnrnpm
	Hnrnpu
	Hnrnpul1
	Hnrnpul2
	Hp1bp3
	Hprt
	Hs3st1
	Hsp90aa1
	Hsp90ab1
	Hsp90b1
	Hspa1a
	Hspa1b
	Hspa4
	Hspa5
	Hspa8
	Hspa9
	Hspd1
	Hspe1
	Hsph1
	Htatsf1
	Huwe1
	Icam1
	Ice1
	Icos
	Icosl
	Id2
	Ide
	Idh3a
	Idh3b
	Ids
	Ier2
	Ier5
	Ifi203
	Ifi209
	Ifnar1
	Ifngr1
	Ifngr2
	Ifrd1
	Igbp1
	Ik
	Ikbkb
	Ikbke
	Ikbkg
	Ikzf1
	Ikzf2
	Ikzf3
	Il10ra
	Il13
	Il17ra
	Il17rb
	Il18rap
	Il1r2
	Il1rl1
	Il27ra
	Il2ra
	Il2rb
	Il2rg
	Il4ra
	Il5
	Il7r
	Il9r
	Ilrun
	Impa1
	Impa2
	Impdh2
	Incenp
	Inf2
	Ing1
	Ino80d
	Inpp4b
	Inpp5b
	Inpp5d
	Ints1
	Ints6
	Ip6k1
	Ipo5
	Ipo7
	Ipo9
	Iqgap1
	Iqgap2
	Iqsec1
	Irak1
	Irf1
	Irf2
	Irf2bp2
	Irf2bpl
	Irf3
	Irf5
	Irs2
	Isoc1
	Itga4
	Itgae
	Itgal
	Itgav
	Itgb1
	Itgb2
	Itgb3
	Itgb7
	Itk
	Itm2b
	Itm2c
	Itpkb
	Itpr1
	Itpr2
	Itpr3
	Itprid2
	Itsn2
	Ivns1abp
	Jade1
	Jade2
	Jak1
	Jak2
	Jak3
	Jcad
	Jmjd1c
	Jmy
	Jpt1
	Jun
	Junb
	Jund
	Kansl1
	Kars
	Kat2b
	Kat6a
	Kbtbd11
	Kcmf1
	Kcna3
	Kcnab2
	Kcnn4
	Kctd10
	Kctd12
	Kctd9
	Kdm2a
	Kdm3b
	Kdm4a
	Kdm4c
	Kdm5a
	Kdm5c
	Kdm6a
	Kdm6b
	Kdm7a
	Khdc4
	Khdrbs1
	Khnyn
	Khsrp
	Kidins220
	Kif13b
	Kif21b
	Kif2a
	Kif5b
	Kit
	Klc1
	Klf10
	Klf13
	Klf3
	Klf4
	Klf6
	Klf7
	Klhl24
	Klhl6
	Klhl9
	Klrg1
	Kmt2a
	Kmt2b
	Kmt2c
	Kmt2d
	Kmt2e
	Kmt5a
	Kmt5b
	Kpna1
	Kpna3
	Kpna4
	Kpnb1
	Kras
	Krcc1
	Kxd1
	Lamc1
	Lamp1
	Lamp2
	Laptm4a
	Laptm5
	Larp1
	Larp4
	Larp4b
	Lars2
	Lasp1
	Lat
	Lats1
	Lax1
	Lbh
	Lbr
	Lck
	Lcor
	Lcp1
	Lcp2
	Ldb1
	Ldha
	Ldlrad4
	Lemd3
	Leng8
	Leprotl1
	Lfng
	Lgals1
	Lgals3bp
	Lgals9
	Lif
	Lilr4b
	Lilrb4a
	Limd1
	Limd2
	Lin7c
	Litaf
	Lman2
	Lmf2
	Lmna
	Lmnb1
	Lmo4
	Lmtk2
	Lnpep
	Lnx2
	Lonp1
	Lonp2
	Lpar6
	Lpcat2
	Lpxn
	Lrba
	Lrch3
	Lrp10
	Lrpap1
	Lrrc45
	Lrrc58
	Lrrc59
	Lrrc8c
	Lrrfip1
	Lrrfip2
	Lsm12
	Lsm14a
	Lsm14b
	Lsm6
	Lsp1
	Lta4h
	Ltb
	Ltb4r1
	Luc7l
	Luc7l2
	Luc7l3
	Ly6a
	Ly6e
	Lyn
	Lypla2
	Lztfl1
	M6pr
	Macf1
	Macroh2a1
	Maea
	Maf
	Magoh
	Malt1
	Man1a
	Man2a1
	Man2a2
	Man2b1
	Man2b2
	Manf
	Map11
	Map1lc3b
	Map2k2
	Map2k4
	Map3k1
	Map3k11
	Map3k2
	Map3k7
	Map4
	Map4k1
	Map4k2
	Map4k4
	Map7d1
	Mapk1
	Mapk14
	Mapk1ip1l
	Mapk3
	Mapkapk2
	Mapkapk3
	Mapre1
	Marchf6
	Marchf7
	Marf1
	Mark2
	Mark3
	Mars1
	Mast3
	Mat2a
	Mat2b
	Matr3
	Mau2
	Maz
	Mbd1
	Mbd2
	Mbd3
	Mbd5
	Mbd6
	Mbnl1
	Mbp
	Mbtps1
	Mcl1
	Mcm2
	Mcm3
	Mcm4
	Mcm5
	Mcm6
	Mcm7
	Mcmbp
	Mdfic
	Mdh1
	Mdh2
	Mdm2
	Mdm4
	Mecp2
	Med1
	Med12
	Med13
	Med13l
	Med14
	Med15
	Mef2d
	Mepce
	Metap2
	Mex3c
	Mfhas1
	Mfn2
	Mfng
	Mfsd14a
	Mfsd14b
	Mga
	Mgat5
	Mia3
	Mib1
	Mical1
	Micos10
	Micu2
	Mideas
	Midn
	Mier1
	Mif
	Mif4gd
	Mink1
	Mki67
	Mknk2
	Mkrn1
	Mlec
	Mlf2
	Mllt10
	Mllt3
	Mllt6
	Mlxip
	Mmp25
	Mndal
	Mns1
	Mnt
	Mob1a
	Mob3a
	Mogs
	Mon1b
	Mon2
	Morc3
	Morf4l1
	Mospd3
	Mprip
	Mrfap1
	Mrpl32
	Mrtfa
	Msh6
	Msi2
	Msl1
	Msl2
	Msn
	Mta1
	Mta2
	Mta3
	Mtap
	mt-Co1
	mt-Cytb
	Mtdh
	Mtmr1
	Mtmr3
	Mtmr6
	mt-Nd1
	mt-Nd2
	mt-Nd3
	mt-Nd4
	mt-Nd5
	mt-Nd6
	Mtpn
	Mtss1
	Mvb12b
	Mxd1
	Mxd4
	Myadm
	Mybbp1a
	Myc
	Mycbp2
	Myh9
	Myl12a
	Myl6
	Myo1e
	Myo1f
	Myo1g
	Myo9b
	N4bp2l1
	Naa50
	Nab1
	Nabp1
	Naca
	Nacc1
	Nadk
	Naip2
	Naip5
	Nap1l1
	Nap1l4
	Napa
	Nars
	Nbeal2
	Nbr1
	Ncapd2
	Ncaph2
	Ncf4
	Nck1
	Nck2
	Nckap1l
	Ncl
	Ncoa1
	Ncoa2
	Ncoa3
	Ncoa5
	Ncoa6
	Ncor1
	Ncor2
	Ndfip1
	Ndufa10
	Ndufa13
	Ndufa6
	Ndufa9
	Ndufb10
	Ndufs2
	Ndufv1
	Ndufv2
	Ndufv3
	Necap2
	Nedd4
	Nedd8
	Nedd9
	Nek7
	Nek9
	Nemf
	Neu3
	Neurl3
	Nfat5
	Nfatc1
	Nfatc2
	Nfatc3
	Nfe2l2
	Nfic
	Nfil3
	Nfkb1
	Nfkb2
	Nfkbia
	Nfkbid
	Nfkbie
	Nfkbiz
	Nfx1
	Nfyc
	Niban1
	Nin
	Nipbl
	Nisch
	Nktr
	Nlk
	Nlrc3
	Nlrc5
	Nmi
	Nmt1
	Nmt2
	Nmur1
	Noc2l
	Nol6
	Nol7
	Nolc1
	Nono
	Nop14
	Nop53
	Nop56
	Notch1
	Notch2
	Npc2
	Nploc4
	Npm1
	Nptn
	Nr1d2
	Nr1h2
	Nr2c2
	Nr3c1
	Nr4a1
	Nr4a3
	Nras
	Nrbp1
	Nrd1
	Nrgn
	Nrip1
	Nrp1
	Nsa2
	Nsd1
	Nsd2
	Nsd3
	Nsun2
	Nt5c
	Nt5c3
	Nt5c3b
	Nt5e
	Nub1
	Nucb1
	Nucks1
	Nudc
	Nudcd3
	Nudt21
	Nudt3
	Nudt4
	Nufip2
	Numa1
	Nup153
	Nup205
	Nup210
	Nup50
	Nup98
	Nusap1
	Nxf1
	Oard1
	Oat
	Oaz1
	Ociad1
	Odc1
	Oga
	Ogdh
	Ogt
	Orai2
	Orc4
	Os9
	Osbp
	Osbpl3
	Osbpl8
	Ostf1
	Otud4
	Otud5
	Otulinl
	Oxct1
	P2ry10
	P4hb
	Pa2g4
	Pabpc1
	Pabpc4
	Pacs1
	Pacs2
	Pacsin2
	Padi2
	Paf1
	Pafah1b1
	Pafah1b2
	Pag1
	Paics
	Paip2
	Pak2
	Pan3
	Pank2
	Papola
	Parg
	Park7
	Parp1
	Parp14
	Parp4
	Parvg
	Paxbp1
	Pbrm1
	Pbxip1
	Pcbp1
	Pcbp2
	Pcm1
	Pcmt1
	Pcmtd2
	Pcna
	Pcnt
	Pcsk1
	Pcyt1a
	Pdap1
	Pdcd1
	Pdcd10
	Pdcd4
	Pdcd5
	Pdcd6ip
	Pde12
	Pde3b
	Pde7a
	Pde7b
	Pdha1
	Pdhb
	Pdia3
	Pdia4
	Pdia6
	Pdlim2
	Pds5a
	Pdzd8
	Peak1
	Pear1
	Peli1
	Per1
	Pes1
	Pfdn5
	Pfn1
	Pgghg
	Pgk1
	Pglyrp2
	Phb2
	Phc3
	Phf12
	Phf2
	Phf20l1
	Phf21a
	Phf3
	Phf6
	Phip
	Phrf1
	Pi4k2a
	Pi4ka
	Picalm
	Piezo1
	Pigs
	Pigt
	Pik3cd
	Pik3cg
	Pik3r1
	Pik3r5
	Pim1
	Pink1
	Pip4k2b
	Pip4k2c
	Pip5k1c
	Pitpna
	Pitpnc1
	Pitpnm1
	Pkm
	Pkn1
	Plagl2
	Plcb2
	Plcb3
	Plcb4
	Plcg1
	Plcl1
	Pld3
	Plec
	Plekha2
	Plekhb2
	Plekho2
	Plgrkt
	Plin2
	Plp2
	Plscr1
	Plxna1
	Plxnd1
	Pmaip1
	Pmm2
	Pnisr
	Pnn
	Pnpt1
	Pnrc1
	Pnrc2
	Podnl1
	Pola1
	Polb
	Pold1
	Pold3
	Poldip3
	Polr1d
	Polr2a
	Polr2m
	Pom121
	Pomp
	Por
	Pparg
	Ppfia1
	Pphln1
	Ppia
	Ppib
	Ppig
	Ppil4
	Ppm1b
	Ppm1g
	Ppm1h
	Ppp1ca
	Ppp1cb
	Ppp1cc
	Ppp1r10
	Ppp1r11
	Ppp1r12a
	Ppp1r12c
	Ppp1r13b
	Ppp1r14b
	Ppp1r15a
	Ppp1r15b
	Ppp1r16b
	Ppp1r18
	Ppp1r2
	Ppp1r21
	Ppp1r9b
	Ppp2ca
	Ppp2cb
	Ppp2r1a
	Ppp2r2a
	Ppp2r5a
	Ppp2r5c
	Ppp2r5e
	Ppp3ca
	Ppp3cb
	Ppp3r1
	Ppp4c
	Ppp4r2
	Ppp4r3a
	Ppp4r3b
	Ppp6c
	Ppp6r1
	Ppp6r3
	Pptc7
	Prdm2
	Prdx1
	Prdx2
	Prdx6
	Prelid1
	Prex1
	Prkaa1
	Prkaca
	Prkacb
	Prkar1a
	Prkcq
	Prkcsh
	Prkd2
	Prkd3
	Prkx
	Prmt5
	Prnp
	Prpf19
	Prpf38b
	Prpf40a
	Prpf4b
	Prpf6
	Prpf8
	Prps1l3
	Prpsap1
	Prr12
	Prr13
	Prr14
	Prr14l
	Prrc2a
	Prrc2b
	Prrc2c
	Prxl2a
	Psap
	Psd4
	Psen1
	Psen2
	Psip1
	Psma1
	Psma2
	Psma3
	Psma4
	Psma6
	Psma7
	Psmb1
	Psmb3
	Psmb6
	Psmb8
	Psmc1
	Psmc3
	Psmc4
	Psmc6
	Psmd2
	Psmd4
	Psmd7
	Psmd8
	Psme1
	Psme2
	Psme3
	Pstpip1
	Ptbp1
	Ptbp3
	Pten
	Ptger4
	Ptges3
	Ptgir
	Ptk2b
	Ptma
	Ptms
	Ptp4a2
	Ptpa
	Ptpn1
	Ptpn11
	Ptpn13
	Ptpn18
	Ptpn2
	Ptpn22
	Ptpn6
	Ptpn7
	Ptpra
	Ptprc
	Pttg1ip
	Puf60
	Pum1
	Pum2
	Pura
	Purb
	Pxdc1
	Pxn
	Pygb
	Qars
	Qk
	Qrich1
	R3hdm2
	R3hdm4
	Rab10
	Rab11a
	Rab11b
	Rab11fip1
	Rab14
	Rab1a
	Rab1b
	Rab21
	Rab27a
	Rab2a
	Rab37
	Rab3gap1
	Rab4a
	Rab5a
	Rab5c
	Rab6a
	Rab7
	Rab8a
	Rab8b
	Rabep2
	Rabgap1l
	Rac1
	Rac2
	Rack1
	Rad21
	Rad23b
	Rad50
	Raf1
	Rai1
	Ralbp1
	Ralgapa1
	Ralgds
	Raly
	Ramp1
	Ran
	Ranbp2
	Ranbp9
	Rangap1
	Rap1a
	Rap1b
	Rap1gds1
	Rap2c
	Rapgef1
	Rapgef2
	Rapgef6
	Rara
	Rarg
	Rasal3
	Rasgrp1
	Rasgrp4
	Rassf2
	Rassf5
	Rb1
	Rbbp4
	Rbbp5
	Rbbp7
	Rbck1
	Rbfa
	Rbis
	Rbl2
	Rbm10
	Rbm17
	Rbm25
	Rbm26
	Rbm27
	Rbm3
	Rbm33
	Rbm38
	Rbm39
	Rbm43
	Rbm5
	Rbm7
	Rbms1
	Rbpj
	Rcc2
	Rcn1
	Rcor1
	Rcsd1
	Rdx
	Reep3
	Reep5
	Rel
	Rela
	Relb
	Rer1
	Rere
	Resf1
	Rest
	Retreg2
	Retreg3
	Rev3l
	Rexo2
	Rexo4
[truncated: 909 more rows]
