# Supplementary material for: TIGIT mediates activation-induced cell death of ILC2s during chronic airway allergy
Source: J Exp Med. 2023 Apr 10;220(7):e20222005. doi: 10.1084/jem.20222005 (PMC10098142; doi:10.1084/jem.20222005)
Supplement: Table S2 — provides a list of the genes used in Fig. 2 G. [file JEM_20222005_TableS2.xlsx]

## Sheet: Sheet1
Table S2. A gene list to dipict Figure 4A.
10976 genes	2616 genes	163 genes
0610005C13Rik	1110004F10Rik	Alyref
0610009B22Rik	1600014C10Rik	Ankmy2
0610009L18Rik	1700017B05Rik	Arid4b
0610010F05Rik	1810013L24Rik	Arpc4
0610010K14Rik	2610507B11Rik	Ash1l
0610012G03Rik	4833420G17Rik	Atg12
0610030E20Rik	4833439L19Rik	Atp5a1
0610031O16Rik	4930453N24Rik	Bccip
0610038B21Rik	4930523C07Rik	Bud31
0610039H22Rik	4932438A13Rik	Cbx3
0610039K10Rik	9930021J03Rik	Ccdc25
0610040F04Rik	AI467606	Ccnd2
1010001N08Rik	Aak1	Cct3
1110008P14Rik	Aamp	Cct6a
1110012L19Rik	Aars	Cdk11b
1110015O18Rik	Abca2	Cebpz
1110017D15Rik	Abca7	Cfl1
1110020A21Rik	Abcb7	Chmp5
1110028F11Rik	Abcc1	Chp1
1110032F04Rik	Abce1	Cir1
1110036E04Rik	Abcf1	Cnn2
1110038F14Rik	Abcf2	Copa
1110046J04Rik	Abcg1	Cope
1110051M20Rik	Abcg3	Cox7b
1110059E24Rik	Abhd16a	Cyhr1
1110059G10Rik	Abhd17a	Ddx42
1110065P20Rik	Abhd2	Dedd2
1190005I06Rik	Abhd8	Dgka
1190007I07Rik	Abi1	Dhx15
1300002E11Rik	Ablim1	Dnajb11
1300017J02Rik	Abr	Eftud2
1500004A13Rik	Acadl	Eif2s1
1500009C09Rik	Acads	Eif4enif1
1500011B03Rik	Acap1	Eif5b
1500026H17Rik	Acat1	Erlec1
1600002D24Rik	Acbd3	Ewsr1
1600002K03Rik	Acbd6	Fgfr1op2
1600012H06Rik	Acin1	Fkbp4
1600020E01Rik	Acly	Gabpa
1700001D01Rik	Aco2	Gabpb2
1700001L05Rik	Acot7	Ggnbp2
1700001O22Rik	Acsbg1	Gigyf1
1700003D09Rik	Acsl4	Glrx3
1700003E16Rik	Acsl5	Glud1
1700003I22Rik	Actb	Glyr1
1700003L19Rik	Actg1	Gnl1
1700006A11Rik	Actn4	Golgb1
1700007F19Rik	Actr1a	Gosr2
1700007L15Rik	Actr2	Gtf2f2
1700008O03Rik	Actr3	Gtf3c1
1700008P02Rik	Actr8	Gtf3c6
1700010K23Rik	Acvr2a	H2-Q6
1700011B04Rik	Adam10	H2-Q7
1700011L22Rik	Adam17	Hadha
1700012B07Rik	Adam19	Haus3
1700012C14Rik	Adam8	Hgs
1700012D01Rik	Adcy7	Hnrnpa1
1700012I11Rik	Add1	Hspe1
1700016G22Rik	Add3	Ide
1700016H13Rik	Adgre5	Ifrd1
1700016K19Rik	Adgrl1	Ik
1700016L04Rik	Adipor1	Il17rb
1700017D01Rik	Adipor2	Inpp5b
1700017G19Rik	Adnp2	Irak1
1700017J07Rik	Adrm1	Irf3
1700017L05Rik	Adsl	Junb
1700018F24Rik	Adss	Kars
1700019E08Rik	Aebp2	Krcc1
1700019M22Rik	Aff1	Lats1
1700020L24Rik	Aff4	Lrrc45
1700020M21Rik	Afg3l2	Ltb
1700020N01Rik	Aftph	Macf1
1700021F05Rik	Agap2	Mau2
1700022A21Rik	Aggf1	Mbd6
1700022E09Rik	Ago2	Mkrn1
1700022H01Rik	Agps	Ncaph2
1700022I11Rik	Ahctf1	Ndufa9
1700023C21Rik	Ahcyl1	Ndufb10
1700025C18Rik	Ahcyl2	Nedd8
1700025G04Rik	Ahnak	Nop14
1700025M24Rik	Aim2	Nsun2
1700027F06Rik	Aimp1	Nusap1
1700027J07Rik	Aip	Oard1
1700028E10Rik	Ak2	Paf1
1700028I16Rik	Akap11	Parg
1700029F12Rik	Akap13	Pde12
1700029H14Rik	Akap8	Pdia3
1700029I15Rik	Akap8l	Pfn1
1700029J03Rik	Akap9	Phb2
1700029N11Rik	Akirin2	Pi4ka
1700030A11Rik	Akna	Pitpnm1
1700030C10Rik	Akr1a1	Plagl2
1700030F04Rik	Akr1b3	Pmm2
1700030J22Rik	Akt1	Polr1d
1700030N03Rik	Akt3	Pphln1
1700031P21Rik	Aldoa	Ppp1r10
1700036G14Rik	Alg10b	Ppp1r18
1700037H04Rik	Alkbh5	Prdx2
1700042G07Rik	Alox5	Prelid1
1700047A11Rik	Amfr	Prps1l3
1700047G03Rik	Anapc2	Psme2
1700047I17Rik2	Anapc5	Qk
1700048M11Rik	Ank	R3hdm4
1700048O20Rik	Ankfy1	Rbm10
1700052I22Rik	Ankhd1	Rbm27
1700052K11Rik	Ankib1	Rev3l
1700056E22Rik	Ankle2	Rfx7
1700057G04Rik	Ankrd10	Rnf40
1700057H15Rik	Ankrd11	Rpl18
1700061F12Rik	Ankrd12	Rpl26
1700061G19Rik	Ankrd13a	Rpl7a
1700061I17Rik	Ankrd17	Rps11
1700063D05Rik	Ankrd27	Rps18
1700064M15Rik	Ankrd40	Rps2
1700065D16Rik	Ankrd44	Rps25
1700065J11Rik	Ankrd52	Rps27
1700066B17Rik	Anks6	Rps27a
1700069P05Rik	Anp32a	Rps27rt
1700071K01Rik	Anp32b	Rsrp1
1700072O05Rik	Anp32e	Safb
1700073E17Rik	Anxa1	Sar1a
1700074H08Rik	Anxa11	Sart3
1700084E18Rik	Anxa2	Sec13
1700092K14Rik	Anxa5	Serpinb6a
1700095A21Rik	Anxa6	Sf3a1
1700095B10Rik	Ap1b1	Sf3a2
1700096J18Rik	Ap1g2	Sf3b3
1700096K18Rik	Ap1m1	Sfswap
1700096P03Rik	Ap1s2	Shisa5
1700097N02Rik	Ap1s3	Shoc2
1700099I09Rik	Ap2a1	Skiv2l
1700101I11Rik	Ap2a2	Smad4
1700104L18Rik	Ap2b1	Smc2
1700108J01Rik	Ap2m1	Smg1
1700109G14Rik	Ap2s1	Snrnp200
1700110K17Rik	Ap3b1	Socs4
1700111N16Rik	Ap3d1	Sp110
1700112J05Rik	Ap3s1	Srpr
1700113A16Rik	Apaf1	Supt6
1700113H08Rik	Apbb1ip	Taf1d
1700119H24Rik	Apc	Tap1
1700120E14Rik	Api5	Tbc1d10b
1700121N20Rik	Aplp2	Tgoln1
1700122O11Rik	Apobec3	Tk1
1700123O12Rik	Appl1	Tma7
1700125H03Rik	Aprt	Tmc8
1700126H18Rik	Ar	Tmed7
1700128A07Rik	Araf	Tmem127
1810009A15Rik	Arap1	Tmem234
1810010H24Rik	Arap2	Tox4
1810013A23Rik	Arcn1	Tpr
1810014B01Rik	Areg	Ttc3
1810019D21Rik	Arf1	Ttc9c
1810021B22Rik	Arf3	Tubgcp2
1810024B03Rik	Arf4	Tug1
1810026B05Rik	Arf6	Ube3b
1810030O07Rik	Arfgef1	Ubqln4
1810034E14Rik	Arg1	Utp18
1810037I17Rik	Arglu1	Vars
1810041H14Rik	Arhgap1	Vwa5a
1810055G02Rik	Arhgap15	Yme1l1
1810058I24Rik	Arhgap18	Zbtb1
1810062G17Rik	Arhgap25	Zfp646
1810062O18Rik	Arhgap26	Zfp654
2010001A14Rik	Arhgap27	Zgpat
2010010A06Rik	Arhgap30	Zkscan17
2010106C02Rik	Arhgap4	Znfx1
2010109A12Rik	Arhgap9
2010204K13Rik	Arhgdia
2010300C02Rik	Arhgdib
2010308F09Rik	Arhgef1
2010315B03Rik	Arhgef18
2010320M18Rik	Arhgef2
2200002J24Rik	Arhgef3
2210010C04Rik	Arhgef6
2210016F16Rik	Arid1a
2210016L21Rik	Arid1b
2210039B01Rik	Arid2
2210408I21Rik	Arid4a
2210414B05Rik	Arid5a
2210416O15Rik	Arid5b
2210417A02Rik	Arih1
2210420H20Rik	Arl2bp
2300002M23Rik	Arl4c
2300009A05Rik	Arl5a
2310001H17Rik	Arl6ip1
2310003N18Rik	Arl6ip5
2310008N11Rik	Arpc1b
2310009B15Rik	Arpc2
2310011J03Rik	Arpc3
2310015A10Rik	Arpc5
2310022B05Rik	Arrb1
2310033P09Rik	Arrb2
2310034G01Rik	Asb2
2310034O05Rik	Ascc3
2310039H08Rik	Ass1
2310040G24Rik	Asxl1
2310043O21Rik	Asxl2
2310057M21Rik	Atad2
2310061I04Rik	Atf4
2310069B03Rik	Atg3
2410002F23Rik	Atl3
2410004B18Rik	Atm
2410004P03Rik	Atp13a1
2410006H16Rik	Atp13a2
2410017I17Rik	Atp13a3
2410018L13Rik	Atp1a1
2410131K14Rik	Atp1b3
2410137M14Rik	Atp2a2
2500002B13Rik	Atp2a3
2500004C02Rik	Atp2b1
2510002D24Rik	Atp2b4
2510003B16Rik	Atp5b
2510009E07Rik	Atp5c1
2610001J05Rik	Atp5d
2610002M06Rik	Atp5e
2610005L07Rik	Atp5g3
2610008E11Rik	Atp5h
2610035D17Rik	Atp5j
2610044O15Rik8	Atp5j2
2610301B20Rik	Atp6ap1
2610306M01Rik	Atp6v0a2
2610316D01Rik	Atp6v0e
2610318N02Rik	Atp6v1d
2610524H06Rik	Atp6v1g1
2700038G22Rik	Atp9b
2700046G09Rik	Atrx
2700054A10Rik	Atxn1
2700062C07Rik	Atxn10
2700081O15Rik	Atxn2l
2700097O09Rik	Atxn3
2810001G20Rik	Atxn7l1
2810004N23Rik	Aup1
2810013P06Rik	Aurkaip1
2810021J22Rik	Axin1
2810029C07Rik	Axin2
2810032G03Rik	Azi2
2810047C21Rik1	B2m
2810403D21Rik	B4galnt1
2810408A11Rik	B4galt1
2810408I11Rik	BC005537
2810410L24Rik	BC005624
2810429I04Rik	Bag1
2810454H06Rik	Bag6
2810459M11Rik	Bap1
2810468N07Rik	Baz1a
2900005J15Rik	Baz1b
2900009J06Rik	Baz2a
2900026A02Rik	Bbs9
2900041M22Rik	Bbx
2900052N01Rik	Bcl11b
2900060B14Rik	Bcl2
2900076A07Rik	Bcl2l11
2900097C17Rik	Bcl9l
3110021A11Rik	Bclaf1
3110040N11Rik	Bcor
3110056K07Rik	Bdp1
3110082I17Rik	Becn1
3110082J24Rik	Bhlhb9
3200001D21Rik	Bhlhe40
3300002I08Rik	Bicd2
3300005D01Rik	Bin2
3632454L22Rik	Bin3
3830406C13Rik	Birc2
3830408C21Rik	Birc3
3930402G23Rik	Birc6
4631405J19Rik	Bmp7
4632404H12Rik	Bms1
4632415L05Rik	Bnip2
4632427E13Rik	Bnip3l
4632428C04Rik	Bod1l
4732416N19Rik	Bola3
4732471J01Rik	Bptf
4831440E17Rik	Braf
4833411C07Rik	Brap
4833412C05Rik	Brd1
4833415N18Rik	Brd2
4833417C18Rik	Brd4
4833418N02Rik	Brd7
4833422C13Rik	Brd9
4833427F10Rik	Brpf1
4833428L15Rik	Bscl2
4921504A21Rik	Bsg
4921507P07Rik	Btaf1
4921509O07Rik	Btf3
4921511C10Rik	Btg1
4921511I17Rik	Btg2
4921511M17Rik	Bzw1
4921513I03Rik	Bzw2
4921524J17Rik	C1galt1
4921525O09Rik	Cab39
4921531C22Rik	Cacybp
4921534H16Rik	Calca
4922502D21Rik	Calcrl
4922502H24Rik	Calm1
4930402F06Rik	Calm2
4930402H24Rik	Calm3
4930402K13Rik	Calr
4930405A10Rik	Calu
4930405L22Rik	Camk1d
4930405O22Rik	Camk2g
4930406D18Rik	Camk2n1
4930412C18Rik	Camk4
4930413G21Rik	Cand1
4930415O20Rik	Cant1
4930417O13Rik	Canx
4930425K10Rik	Cap1
4930428G15Rik	Capg
4930428O21Rik	Capn1
4930429B21Rik	Capn2
4930429F11Rik	Capn7
4930430F08Rik	Capns1
4930430J02Rik	Caprin1
4930432K21Rik	Capza1
4930433B08Rik	Capza2
4930433N12Rik	Capzb
4930434J06Rik	Card11
4930438E09Rik	Casp8
4930440C22Rik	Casp8ap2
4930441H08Rik	Cass4
4930445N18Rik	Cast
4930447A16Rik	Cat
4930447C04Rik	Cbfb
4930447F24Rik	Cbl
4930447M23Rik	Cblb
4930448I06Rik	Cbx1
4930448K20Rik	Cbx4
4930449E01Rik	Cbx5
4930451G09Rik	Cbx6
4930451I11Rik	Cbx7
4930455D15Rik	Cc2d1a
4930455G09Rik	Ccar1
4930455J16Rik	Ccar2
4930459C07Rik	Ccdc47
4930463O16Rik	Ccdc50
4930465K10Rik	Ccdc6
4930465M20Rik	Ccdc71l
4930467E23Rik	Ccdc82
4930467K11Rik	Ccdc88b
4930471C04Rik	Ccdc88c
4930471G03Rik	Ccdc97
4930471M09Rik	Ccm2
4930473A02Rik	Ccnd3
4930474G06Rik	Ccng1
4930474H20Rik	Ccni
4930474N05Rik	Ccnk
4930477N07Rik	Ccnl1
4930478L05Rik	Ccnl2
4930481A15Rik	Ccnt1
4930482G09Rik	Ccr2
4930483J18Rik	Ccr8
4930486L24Rik	Ccser2
4930487H11Rik	Cct2
4930488L21Rik	Cct4
4930502A04Rik	Cct5
4930502E09Rik	Cct7
4930503B20Rik	Cct8
4930506C21Rik	Cd164
4930509E16Rik	Cd200r1
4930512J16Rik	Cd226
4930512M02Rik	Cd27
4930513D17Rik	Cd274
4930513N10Rik	Cd2bp2
4930515B02Rik	Cd37
4930515G01Rik	Cd3g
4930517M08Rik	Cd44
4930519G04Rik	Cd47
4930520O04Rik	Cd52
4930521E06Rik	Cd53
4930522O17Rik	Cd69
4930524B15Rik	Cd74
4930525C09Rik	Cd81
4930526H09Rik	Cd82
4930526I15Rik	Cd84
4930528D03Rik	Cdc123
4930529K09Rik	Cdc27
4930529L06Rik	Cdc37
4930533N22Rik	Cdc37l1
4930539C22Rik	Cdc42
4930539M17Rik	Cdc42ep3
4930540M03Rik	Cdc42se2
4930542C21Rik	Cdc5l
4930544D05Rik	Cdipt
4930545E07Rik	Cdk12
4930545H06Rik	Cdk13
4930545L23Rik	Cdk17
4930546K05Rik	Cdk19
4930548G14Rik	Cdk4
4930550C14Rik	Cdk6
4930552P12Rik	Cdk8
4930554C24Rik	Cdkn1b
4930554G24Rik	Cds2
4930554I06Rik	Cdv3
4930555B11Rik	Cebpb
4930556G01Rik	Cebpg
4930556J02Rik	Celf1
4930556M19Rik	Celf2
4930556N09Rik	Cenpb
4930558C23Rik	Cep135
4930558G05Rik	Cep170b
4930558J18Rik	Cep192
4930558K02Rik	Cep250
4930559C10Rik	Cep350
4930562F07Rik	Cep85
4930563F08Rik	Cerk
4930563H07Rik	Cers2
4930564C03Rik	Cetn3
4930565D16Rik	Cfap20
4930567K12Rik	Cfdp1
4930577N17Rik	Cggbp1
4930578M01Rik	Chchd2
4930578N18Rik	Chchd3
4930579G18Rik	Chd1
4930579H20Rik	Chd2
4930581F22Rik	Chd3
4930583K01Rik	Chd4
4930590L20Rik	Chd7
4930591E09Rik	Chd8
4930592I03Rik	Chdh
4930593A02Rik	Cherp
4930594C11Rik	Chm
4930594O21Rik	Chmp2a
4930595D18Rik	Chmp2b
4930596I21Rik	Chmp4b
4930597A21Rik	Chn2
4930598F16Rik	Chst11
4931406C07Rik	Chst2
4931406H21Rik	Chsy1
4931406P16Rik	Chtop
4931408D14Rik	Chuk
4931414P19Rik	Cic
4931419H13Rik	Cirbp
4931428F04Rik	Cisd2
4931429L15Rik	Cish
4931430N09Rik	Cited2
4931440F15Rik	Ciz1
4931440P22Rik	Ckap5
4932411N23Rik	Clec2d
4932412D23Rik	Clic1
4932435O22Rik	Clic4
4932438H23Rik	Clint1
4932441J04Rik	Clip1
4932702P03Rik	Clk1
4933400F21Rik	Clk2
4933404O12Rik	Clk3
4933405E24Rik	Clk4
4933406G16Rik	Clptm1
4933406K04Rik	Clptm1l
4933407E24Rik	Clta
4933407G14Rik	Cltc
4933407K13Rik	Cmip
4933407L21Rik	Cmpk1
4933411E08Rik	Cmtm6
4933412E12Rik	Cnbp
4933412O06Rik	Cnnm2
4933413J09Rik	Cnot1
4933413L06Rik	Cnot11
4933416M06Rik	Cnot2
4933417E11Rik	Cnot3
4933417O13Rik	Cnot6
4933421O10Rik	Cnot6l
4933422A05Rik	Cnst
4933425L06Rik	Cntn1
4933427D06Rik	Cntrl
4933427E11Rik	Coa5
4933428G20Rik	Cobll1
4933430N04Rik	Copb1
4933431G14Rik	Copb2
4933432G23Rik	Copg1
4933432I03Rik	Cops2
4933433G08Rik	Cops4
4933433H22Rik	Copz1
4933434E20Rik	Coq10b
4933438K21Rik	Coro1a
4933439C10Rik	Coro1b
4933439K11Rik	Coro1c
4933440J02Rik	Coro2a
5031425E22Rik	Coro7
5031425F14Rik	Cotl1
5031434C07Rik	Cox4i1
5031434O11Rik	Cox5b
5031439G07Rik	Cox6a1
5033403F01Rik	Cox6c
5033406O09Rik	Cox7a2l
5033428I22Rik	Cox8a
5330413P13Rik	Cpd
5330417C22Rik	Cpeb4
5430402O13Rik	Cpne3
5430416N02Rik	Cpsf6
5430421F17Rik	Cpsf7
5430425K12Rik	Cpt1a
5430427O19Rik	Creb1
5430434I15Rik	Crebbp
5430437J10Rik	Crebl2
5530400C23Rik	Crebrf
5530401A14Rik	Crebzf
5530601H04Rik	Crem
5730403I07Rik	Crim1
5730405O15Rik	Crip1
5730409E04Rik	Crkl
5730420D15Rik	Crot
5730435O14Rik	Crtc2
5730455P16Rik	Crtc3
5730460C07Rik	Cs
5730488B01Rik	Csde1
5730507C01Rik	Csf1
5830416I19Rik	Csf2
5830417I10Rik	Csk
5830418P13Rik	Csnk1a1
5830428M24Rik	Csnk1d
5830432E09Rik	Csnk1g2
5830454E08Rik	Csnk1g3
5930438M14Rik	Csnk2b
6030407O03Rik	Csrnp1
6030440G07Rik	Csrp1
6030458C11Rik	Cstf2
6030466F02Rik	Cstf2t
6030468B19Rik	Ctbp1
6330407A03Rik	Ctcf
6330415G19Rik	Ctdsp1
6330418K02Rik	Ctdsp2
6430531B16Rik	Ctdspl2
6430548M08Rik	Ctla2a
6430550D23Rik	Ctla4
6430562O15Rik	Ctnna1
6430571L13Rik	Ctnnb1
6430710C18Rik	Ctnnbl1
6530402F18Rik	Ctps2
6530403H02Rik	Ctsb
6720489N17Rik	Ctsd
6820408C15Rik	Ctse
6820431F20Rik	Ctss
8030442B05Rik	Ctsw
8030462N17Rik	Ctsz
8430422H06Rik	Cul3
8430423G03Rik	Cul4b
8430426J06Rik	Cwc15
8430429K09Rik	Cxcl2
8430430B14Rik	Cxcl3
8430431K14Rik	Cxcr4
8430436N08Rik	Cxcr6
9030025P20Rik	Cxxc1
9030404E10Rik	Cyb5b
9030624G23Rik	Cyb5r3
9130008F23Rik	Cyba
9130015A21Rik	Cycs
9130019O22Rik	Cyfip2
9130019P16Rik	Cyld
9130023H24Rik	Cyp51
9130024F11Rik	Cysltr1
9130209A04Rik	Cysltr2
9130221F21Rik	Cyth1
9130227L01Rik	Cyth4
9130230L23Rik	Cytip
9130401M01Rik	D16Ertd472e
9230102K24Rik	D8Ertd738e
9230102O04Rik	Dach2
9230112D13Rik	Dad1
9230112J17Rik	Dap
9230114K14Rik	Dapp1
9230117E06Rik	Dars
9330102E08Rik	Dazap1
9330111N05Rik	Dazap2
9330117O12Rik	Dbnl
9330159M07Rik	Dcaf15
9330175E14Rik	Dcaf5
9330179D12Rik	Dcaf7
9330182L06Rik	Dcaf8
9430015G10Rik	Dcp2
9430019J16Rik	Dctn1
9430037G07Rik	Dctn2
9430038I01Rik	Dcun1d5
9430041J12Rik	Ddb1
9430060I03Rik	Ddi2
9430078K24Rik	Ddit4
9430083A17Rik	Ddost
9430091E24Rik	Ddrgk1
9530020I12Rik	Ddx10
9530026F06Rik	Ddx17
9530027J09Rik	Ddx18
9530051G07Rik	Ddx19a
9530052E02Rik	Ddx21
9530068E07Rik	Ddx23
9530077C05Rik	Ddx24
9530080O11Rik	Ddx27
9530082P21Rik	Ddx39b
9530091C08Rik	Ddx3x
9630001P10Rik	Ddx3y
9630013K17Rik	Ddx46
9630028H03Rik	Ddx5
9830166K06Rik	Ddx50
9930012K11Rik	Ddx54
9930014A18Rik	Ddx6
A130010J15Rik	Def6
A1bg	Dek
A1cf	Dennd1c
A230028O05Rik	Dennd2d
A230056J06Rik	Dennd4a
A230056P14Rik	Dennd5a
A230072C01Rik	Derl1
A230072E10Rik	Desi1
A330009N23Rik	Dgat1
A330015K06Rik	Dgcr8
A330032B11Rik	Dgkd
A330035P11Rik	Dhrs7
A330040F15Rik	Dhx16
A330049N07Rik	Dhx38
A330069E16Rik	Dhx40
A330074K22Rik	Dhx9
A330076C08Rik	Dkk3
A330093E20Rik	Dld
A3galt2	Dlg3
A430005L14Rik	Dlst
A430033K04Rik	Dnaja1
A430035B10Rik	Dnaja2
A430046D13Rik	Dnajb1
A430078I02Rik	Dnajb6
A430088P11Rik	Dnajc14
A430093F15Rik	Dnajc2
A4galt	Dnajc3
A530013C23Rik	Dnajc5
A530088E08Rik	Dnajc7
A630001G21Rik	Dnajc8
A630066F11Rik	Dnajc9
A630072M18Rik	Dnm1l
A630075F10Rik	Dnm2
A630076J17Rik	Dnmbp
A630089N07Rik	Dnmt1
A730006G06Rik	Dnttip2
A730008H23Rik	Dock10
A730036I17Rik	Dock11
A730090N16Rik	Dock2
A830009L08Rik	Dock8
A830010M20Rik	Dok2
A830018L16Rik	Donson
A830052D11Rik	Dpf2
A930005H10Rik	Dpp8
A930006K02Rik	Dpp9
A930007I19Rik	Dpysl2
A930011G23Rik	Drg1
A930015D03Rik	Dtnbp1
A930016O22Rik	Dtx3l
A930018P22Rik	Dusp1
A930024E05Rik	Dusp11
A930031H19Rik	Dusp5
A930041C12Rik	Dusp6
AA388235	Dut
AA414768	Dvl3
AA465934	Dync1h1
AA467197	Dync1i2
AA543186	Dync1li1
AA545190	Dynll1
AA792892	Dyrk1a
AA986860	E2f4
AB124611	Ebna1bp2
AF067063	Ech1
AI115009	Edem1
AI413582	Edf1
AI427809	Eed
AI429214	Eef1a1
AI463170	Eef1b2
AI504432	Eef1d
AI506816	Eef1g
AI662270	Eef2
AI837181	Eepd1
AI839979	Efcab14
AI847159	Efhd2
AI854703	Efr3a
AI987944	Egr1
AU019990	Ehbp1l1
AU021063	Ehd1
AU022252	Ehd4
AU022754	Ehmt1
AU023762	Ehmt2
AU040320	Eif1
AU041133	Eif1ax
AV320801	Eif2s2
AW011738	Eif2s3x
AW046200	Eif2s3y
AW112010	Eif3a
AW146154	Eif3b
AW209491	Eif3c
AW549877	Eif3d
AW554918	Eif3e
AY702103	Eif3f
Aaas	Eif3g
Aacs	Eif3h
Aadac	Eif3i
Aagab	Eif3k
Aanat	Eif3l
Aar2	Eif3m
Aars2	Eif4a1
Aarsd1	Eif4a2
Aasdh	Eif4a3
Aatf	Eif4b
Abat	Eif4e2
Abca1	Eif4ebp2
Abca13	Eif4g1
Abca17	Eif4g2
Abca3	Eif4g3
Abca4	Eif4h
Abca5	Eif5
Abca6	Eif5a
Abcb10	Eif6
Abcb11	Elavl1
Abcb1b	Elf1
Abcb4	Elf4
Abcb6	Elk3
Abcb8	Elk4
Abcb9	Elmo1
Abcc10	Elovl5
Abcc12	Emb
Abcc2	Emc2
Abcc3	Eml4
Abcc4	Emp3
Abcc5	Endod1
Abcd1	Eno1
Abcd2	Ensa
Abcd3	Ep300
Abcd4	Ep400
Abcf3	Epas1
Abcg2	Epc1
Abcg4	Epc2
Abhd1	Epn1
Abhd10	Eprs
Abhd11	Eps15
Abhd11os	Erap1
Abhd12	Ercc5
Abhd12b	Ergic2
Abhd13	Erh
Abhd14a	Eri1
Abhd14b	Ern1
Abhd15	Esco1
Abhd16b	Esd
Abhd17b	Espn
Abhd17c	Esyt1
Abhd3	Esyt2
Abhd4	Etf1
Abhd5	Etfa
Abhd6	Etnk1
Abi2	Ets1
Abl1	Ets2
Abl2	Etv3
Ablim2	Etv6
Ablim3	Evl
Abra	Exoc3
Abracl	Exoc6
Abt1	Exoc7
Abtb1	Exoc8
Abtb2	Extl3
Acaa1a	Eya2
Acaa1b	Ezh2
Acaa2	Ezr
Acaca	F2r
Acacb	Faah
Acad11	Fam102a
Acad12	Fam104a
Acad9	Fam107b
Acadm	Fam111a
Acadsb	Fam117a
Acadvl	Fam120a
Acap2	Fam124b
Acap3	Fam168b
Acat2	Fam172a
Acbd4	Fam193a
Acbd5	Fam20b
Accs	Fam32a
Acer2	Fam76b
Acer3	Fam78a
Ache	Fasn
Ackr3	Fau
Acnat2	Fbl
Aco1	Fbrs
Acot1	Fbxl14
Acot11	Fbxl20
Acot12	Fbxl3
Acot2	Fbxo11
Acot3	Fbxw11
Acot4	Fbxw2
Acot5	Fcho1
Acot6	Fcho2
Acot9	Fem1a
Acox3	Fem1c
Acoxl	Fermt3
Acp2	Fgl2
Acp5	Fhod1
Acp6	Filip1l
Acpp	Fip1l1
Acrbp	Fis1
Acsf2	Fkbp3
Acsf3	Fkbp5
Acsl1	Fkbp8
Acsl3	Fli1
Acss1	Flii
Acss2	Flna
Acss2os	Flnb
Actbl2	Flot2
Actl10	Fmnl1
Actl6a	Fmnl3
Actl7b	Fmr1
Actn1	Fnbp1
Actn2	Fndc3a
Actr10	Fos
Actr1b	Fosb
Actr3b	Fosl2
Actr5	Foxk1
Actr6	Foxn2
Actrt3	Foxo1
Acvr1b	Foxo3
Acvr1c	Foxp4
Acvr2b	Frg1
Acvrl1	Fryl
Acy1	Fth1
Acy3	Fuca1
Acyp1	Fundc2
Acyp2	Furin
Ada	Fus
Adad1	Fut8
Adal	Fxr1
Adam11	Fxyd5
Adam12	Fyb
Adam15	Fyco1
Adam30	Fyn
Adam33	Fzr1
Adam6a	G3bp1
Adam6b	G3bp2
Adamts10	Gabarap
Adamts13	Gabbr1
Adamts17	Gadd45b
Adamts20	Gak
Adamts3	Galnt1
Adamts4	Galnt10
Adamts6	Galnt12
Adamtsl1	Galnt6
Adamtsl4	Ganab
Adamtsl5	Gapdh
Adap1	Gapvd1
Adap2	Gars
Adar	Gas7
Adarb1	Gata3
Adarb2	Gatad1
Adat1	Gatad2a
Adck1	Gatad2b
Adck2	Gbp4
Adck5	Gbp7
Adcy3	Gcc2
Adcy4	Gclc
Adcy5	Gdi1
Adcy8	Gdi2
Adcy9	Gem
Adcyap1	Gfi1
Add2	Gfpt1
Adgb	Gga1
Adgra2	Ggta1
Adgra3	Ghitm
Adgrb2	Gimap1
Adgrb3	Gimap3
Adgrd1	Gimap4
Adgre1	Gimap6
Adgrf1	Gimap8
Adgrf5	Git1
Adgrg1	Git2
Adgrg3	Glg1
Adgrg7	Glipr2
Adgrl2	Gls
Adgrl3	Gltp
Adgrl4	Glul
Adh5	Gm2a
Adi1	Gmfb
Adipoq	Gmfg
Adk	Gmip
Adm	Gna13
Adm2	Gna15
Adnp	Gnai2
Ado	Gnai3
Adora2a	Gnas
Adora2b	Gnb1
Adora3	Gnb2
Adpgk	Gng2
Adprh	Gnl3l
Adprhl2	Golga2
Adprm	Golga4
Adra1b	Golm1
Adra1d	Golph3
Adra2a	Got2
Adrb1	Gpalpp1
Adrb2	Gpatch8
Adssl1	Gpbp1
Aebp1	Gpbp1l1
Aen	Gpcpd1
Afap1	Gpi1
Afap1l1	Gpr132
Afap1l2	Gpr171
Aff2	Gpr183
Aff3	Gpr68
Afg3l1	Gprasp1
Afmid	Gps1
Aga	Gps2
Agap1	Gpx1
Agap3	Gpx4
Agbl1	Gramd1a
Agbl3	Grap
Agbl4	Grap2
Agbl5	Grb2
Agfg1	Grin2d
Agfg2	Grina
Agk	Gripap1
Agl	Grk6
Agmat	Grsf1
Ago1	Gsdmd
Ago3	Gse1
Ago4	Gsk3b
Agpat2	Gspt1
Agpat3	Gtf2a2
Agpat4	Gtf2f1
Agpat5	Gtf2i
Agr2	Gtpbp1
Agr3	Gtpbp2
Agrn	Gyg
Agtpbp1	H13
Agtr1a	H1f0
Agtr1b	H2-Ab1
Agtrap	H2-D1
Ahcy	H2-Eb1
Ahdc1	H2-K1
Ahi1	H2-Q4
Ahr	H2-T22
Ahrr	H2-T23
Ahsa2	H3f3a
Aif1	H3f3b
Aif1l	H6pd
Aifm1	Hacd3
Aifm2	Hadh
Aifm3	Hcfc1
Aig1	Hcls1
Aimp2	Hdac1
Aipl1	Hdac2
Aire	Hdgf
Airn	Hdlbp
Ajap1	Heca
Ajuba	Hectd1
Ak1	Hectd3
Ak3	Heg1
Akap1	Helz
Akap10	Helz2
Akap12	Herc1
Akap17b	Herc4
Akap2	Herpud1
Akap5	Herpud2
Akap6	Hif1a
Akap7	Hint1
Akip1	Hip1
Akirin1	Hip1r
Akr1b10	Hipk1
Akr1b7	Hipk3
Akr1c12	Hivep1
Akr1c13	Hivep2
Akr1e1	Hk1
Akr7a5	Hlf
Akt2	Hltf
Aktip	Hmg20a
Alad	Hmgb1
Alas1	Hmgb2
Alb	Hmgcs1
Alcam	Hmgn2
Aldh16a1	Hmgn5
Aldh18a1	Hnrnpa0
Aldh1a2	Hnrnpa2b1
Aldh1a3	Hnrnpa3
Aldh1b1	Hnrnpab
Aldh1l1	Hnrnpc
Aldh1l2	Hnrnpd
Aldh2	Hnrnpdl
Aldh3a1	Hnrnpf
Aldh3a2	Hnrnph1
Aldh3b3	Hnrnph2
Aldh4a1	Hnrnpk
Aldh5a1	Hnrnpl
Aldh6a1	Hnrnpll
Aldh7a1	Hnrnpm
Aldh9a1	Hnrnpu
Aldoart2	Hnrnpul1
Aldoc	Hnrnpul2
Alg1	Hp1bp3
Alg11	Hprt
Alg13	Hs3st1
Alg14	Hsp90aa1
Alg5	Hsp90ab1
Alg6	Hsp90b1
Alg8	Hspa1a
Alg9	Hspa1b
Alk	Hspa4
Alkbh1	Hspa5
Alkbh3	Hspa8
Alkbh4	Hspa9
Alkbh6	Hspd1
Alkbh7	Hsph1
Alkbh8	Htatsf1
Allc	Huwe1
Alms1	Icam1
Alox12b	Ice1
Alox5ap	Icos
Alox8	Icosl
Aloxe3	Id2
Alpk1	Idh3a
Alpk2	Idh3b
Alpk3	Ids
Als2	Ier2
Als2cl	Ier5
Alx3	Ifi203
Alyref2	Ifnar1
Amacr	Ifngr1
Ambp	Ifngr2
Ambra1	Igbp1
Amd1	Ikbkb
Amdhd1	Ikbke
Amdhd2	Ikbkg
Amer1	Ikzf1
Amer2	Ikzf2
Amh	Ikzf3
Amigo1	Il10ra
Amigo2	Il13
Amigo3	Il17ra
Ammecr1	Il18rap
Ammecr1l	Il1r2
Amn	Il1rl1
Amn1	Il27ra
Amot	Il2ra
Amotl2	Il2rb
Ampd2	Il2rg
Ampd3	Il4ra
Amph	Il5
Amz1	Il7r
Amz2	Il9r
Anapc1	Impa1
Anapc10	Impa2
Anapc11	Impdh2
Anapc13	Incenp
Anapc15	Inf2
Anapc16	Ing1
Anapc4	Ino80d
Anapc7	Inpp4b
Ang	Inpp5d
Angel1	Ints1
Angel2	Ints6
Angpt1	Ip6k1
Angpt4	Ipo5
Angptl1	Ipo7
Angptl2	Ipo9
Angptl4	Iqgap1
Angptl6	Iqgap2
Ank1	Iqsec1
Ank2	Irf1
Ank3	Irf2
Ankar	Irf2bp2
Ankdd1b	Irf2bpl
Ankef1	Irf5
Ankle1	Irs2
Ankra2	Isoc1
Ankrd13b	Itga4
Ankrd13c	Itgae
Ankrd13d	Itgal
Ankrd16	Itgav
Ankrd2	Itgb1
Ankrd24	Itgb2
Ankrd26	Itgb3
Ankrd28	Itgb7
Ankrd29	Itk
Ankrd33	Itm2b
Ankrd35	Itm2c
Ankrd37	Itpkb
Ankrd39	Itpr1
Ankrd42	Itpr2
Ankrd46	Itpr3
Ankrd49	Itsn2
Ankrd50	Ivns1abp
Ankrd53	Jade1
Ankrd54	Jade2
Ankrd55	Jak1
Ankrd6	Jak2
Ankrd60	Jak3
Ankrd61	Jmjd1c
Ankrd63	Jmy
Ankrd9	Jun
Anks1	Jund
Anks1b	Kansl1
Ankzf1	Kat2b
Anln	Kat6a
Ano1	Kbtbd11
Ano10	Kcmf1
Ano2	Kcna3
Ano6	Kcnab2
Ano7	Kcnn4
Ano9	Kctd10
Antxr1	Kctd12
Antxr2	Kctd9
Anxa10	Kdm2a
Anxa4	Kdm3b
Anxa7	Kdm4a
Aox2	Kdm4c
Ap1ar	Kdm5a
Ap1g1	Kdm5c
Ap1m2	Kdm6a
Ap1s1	Kdm6b
Ap3m1	Kdm7a
Ap3m2	Khdrbs1
Ap3s2	Khnyn
Ap4b1	Khsrp
Ap4e1	Kidins220
Ap5b1	Kif13b
Ap5m1	Kif21b
Ap5s1	Kif2a
Ap5z1	Kif5b
Apba1	Kit
Apba3	Klc1
Apbb1	Klf10
Apbb2	Klf13
Apbb3	Klf3
Apcdd1	Klf4
Apeh	Klf6
Apex2	Klf7
Aph1a	Klhl24
Aph1b	Klhl6
Aph1c	Klhl9
Apip	Klrg1
Aplf	Kmt2a
Apln	Kmt2b
Aplp1	Kmt2c
Apmap	Kmt2d
Apoa1	Kmt2e
Apob	Kpna1
Apobec1	Kpna3
Apobr	Kpna4
Apoh	Kpnb1
Apol7a	Kras
Apol7b	Kxd1
Apol7e	Lamc1
Apol8	Lamp1
Apol9a	Lamp2
Apol9b	Laptm4a
Apold1	Laptm5
Apon	Larp1
Apool	Larp4
Apopt1	Larp4b
App	Lars2
Appbp2	Lasp1
Appl2	Lat
Aptx	Lax1
Aqp11	Lbh
Aqp3	Lbr
Aqp9	Lck
Aqr	Lcor
Arap3	Lcp1
Arc	Lcp2
Arel1	Ldb1
Arf2	Ldha
Arfgap1	Ldlrad4
Arfgap2	Lemd3
Arfgap3	Leng8
Arfgef2	Leprotl1
Arfgef3	Lfng
Arfip1	Lgals1
Arfrp1	Lgals3bp
Arhgap10	Lgals9
Arhgap11a	Lif
Arhgap12	Lilr4b
Arhgap17	Lilrb4a
Arhgap19	Limd1
Arhgap20	Limd2
Arhgap21	Lin7c
Arhgap23	Litaf
Arhgap24	Lman2
Arhgap29	Lmf2
Arhgap31	Lmna
Arhgap32	Lmnb1
Arhgap33	Lmo4
Arhgap35	Lmtk2
Arhgap39	Lnpep
Arhgap40	Lnx2
Arhgap42	Lonp1
Arhgap5	Lonp2
Arhgap6	Lpar6
Arhgef10	Lpcat2
Arhgef11	Lpxn
Arhgef12	Lrba
Arhgef16	Lrch3
Arhgef17	Lrp10
Arhgef19	Lrpap1
Arhgef25	Lrrc58
Arhgef26	Lrrc59
Arhgef28	Lrrc8c
Arhgef33	Lrrfip1
Arhgef39	Lrrfip2
Arhgef4	Lsm12
Arhgef40	Lsm14a
Arhgef5	Lsm14b
Arhgef7	Lsm6
Arhgef9	Lsp1
Arid3a	Lta4h
Arid3b	Ltb4r1
Arid3c	Luc7l
Arih2	Luc7l2
Arl1	Luc7l3
Arl10	Ly6a
Arl11	Ly6e
Arl13b	Lyn
Arl14	Lypla2
Arl14ep	Lztfl1
Arl14epl	M6pr
Arl15	Maea
Arl16	Maf
Arl2	Magoh
Arl4a	Malt1
Arl4d	Man1a
Arl5b	Man2a1
Arl5c	Man2a2
Arl6	Man2b1
Arl8a	Man2b2
Arl8b	Manf
Armc1	Map1lc3b
Armc10	Map2k2
Armc12	Map2k4
Armc2	Map3k1
Armc6	Map3k11
Armc7	Map3k2
Armc8	Map3k7
Armc9	Map4
Armcx3	Map4k1
Armcx4	Map4k2
Armcx6	Map4k4
Arnt	Map7d1
Arnt2	Mapk1
Arntl	Mapk14
Arntl2	Mapk3
Arpc1a	Mapkapk2
Arpc5l	Mapkapk3
Arpp19	Mapre1
Arpp21	Marf1
Arrdc1	Mark2
Arrdc2	Mark3
Arrdc3	Mast3
Arrdc4	Mat2a
Arsb	Mat2b
Arsg	Matr3
Art2b	Maz
Art4	Mbd1
Art5	Mbd2
Artn	Mbd3
Arv1	Mbd5
Arvcf	Mbnl1
Arx	Mbp
Arxes1	Mbtps1
Arxes2	Mcl1
As3mt	Mcm2
Asah1	Mcm3
Asah2	Mcm4
Asap1	Mcm5
Asap2	Mcm6
Asap3	Mcm7
Asb1	Mcmbp
Asb13	Mdfic
Asb14	Mdh1
Asb16	Mdh2
Asb17	Mdm2
Asb17os	Mdm4
Asb3	Mecp2
Asb4	Med1
Asb6	Med12
Asb8	Med13
Ascc1	Med13l
Ascc2	Med14
Ascl4	Med15
Asf1a	Mef2d
Asf1b	Mepce
Asgr2	Metap2
Ash2l	Mex3c
Asic3	Mfhas1
Asl	Mfn2
Asmt	Mfng
Asna1	Mga
Asns	Mgat5
Asph	Mia3
Asphd1	Mib1
Asphd2	Mical1
Aspm	Micu2
Asprv1	Midn
Aspscr1	Mier1
Asrgl1	Mif
Atad1	Mif4gd
Atad2b	Mink1
Atad3aos	Mki67
Atad5	Mknk2
Atat1	Mlec
Atcay	Mlf2
Atcayos	Mllt10
Ate1	Mllt3
Atf1	Mllt6
Atf2	Mlxip
Atf3	Mmp25
Atf5	Mndal
Atf6	Mns1
Atf6b	Mnt
Atf7	Mob1a
Atf7ip	Mob3a
Atg10	Mogs
Atg101	Mon1b
Atg14	Mon2
Atg16l1	Morc3
Atg16l2	Morf4l1
Atg2a	Mospd3
Atg4b	Mprip
Atg4c	Mrfap1
Atg4d	Mrpl32
Atg5	Msh6
Atg7	Msi2
Atg9b	Msl1
Atic	Msl2
Atl1	Msn
Atl2	Mta1
Atmin	Mta2
Atn1	Mta3
Atoh7	Mtap
Atoh8	Mtdh
Atox1	Mtmr1
Atp10a	Mtmr3
Atp10d	Mtmr6
Atp11a	Mtpn
Atp11b	Mtss1
Atp11c	Mvb12b
Atp12a	Mxd1
Atp1a3	Mxd4
Atp1a4	Myadm
Atp1b1	Mybbp1a
Atp1b2	Myc
Atp2c1	Mycbp2
Atp4a	Myh9
Atp5g1	Myl12a
Atp5g2	Myl6
Atp5k	Myo1e
Atp5l	Myo1f
Atp5o	Myo1g
Atp6ap1l	Myo9b
Atp6ap2	N4bp2l1
Atp6v0a1	Naa50
Atp6v0a4	Nab1
Atp6v0b	Nabp1
Atp6v0c	Naca
Atp6v0d1	Nacc1
Atp6v0d2	Nadk
Atp6v1a	Naip2
Atp6v1b2	Naip5
Atp6v1c1	Nap1l1
Atp6v1c2	Nap1l4
Atp6v1e1	Napa
Atp6v1e2	Nars
Atp6v1f	Nbeal2
Atp6v1g2	Nbr1
Atp6v1g3	Ncapd2
Atp6v1h	Ncf4
Atp7a	Nck1
Atp7b	Nck2
Atp8a1	Nckap1l
Atp8a2	Ncl
Atp8b1	Ncoa1
Atp8b2	Ncoa2
Atp8b3	Ncoa3
Atp8b4	Ncoa5
Atp8b5	Ncoa6
Atpaf1	Ncor1
Atpif1	Ncor2
Atrip	Ndfip1
Atrn	Ndufa10
Atrnl1	Ndufa13
Atxn1l	Ndufa6
Atxn2	Ndufs2
Atxn7	Ndufv1
Atxn7l1os2	Ndufv2
Atxn7l2	Ndufv3
Atxn7l3	Necap2
Atxn7l3b	Nedd4
Auh	Nedd9
Aunip	Nek7
Aurka	Nek9
Aurkb	Nemf
Auts2	Neu3
Aven	Neurl3
Avl9	Nfat5
Avpi1	Nfatc1
Avpr1b	Nfatc2
Axl	Nfatc3
Azin1	Nfe2l2
Azin2	Nfic
B020031M17Rik	Nfil3
B130006D01Rik	Nfkb1
B130034C11Rik	Nfkb2
B230118H07Rik	Nfkbia
B230208H11Rik	Nfkbid
B230209E15Rik	Nfkbie
B230214G05Rik	Nfkbiz
B230217C12Rik	Nfx1
B230217O12Rik	Nfyc
B230219D22Rik	Nin
B230307C23Rik	Nipbl
B330016D10Rik	Nisch
B3galnt1	Nktr
B3galnt2	Nlk
B3galt1	Nlrc3
B3galt2	Nlrc5
B3galt4	Nmi
B3galt5	Nmt1
B3gat2	Nmt2
B3gat3	Nmur1
B3glct	Noc2l
B3gnt2	Nol6
B3gnt3	Nol7
B3gnt5	Nolc1
B3gnt6	Nono
B3gnt8	Nop56
B3gnt9	Notch1
B3gntl1	Notch2
B430319G15Rik	Npc2
B4galnt3	Nploc4
B4galnt4	Npm1
B4galt3	Nptn
B4galt4	Nr1d2
B4galt5	Nr1h2
B4galt7	Nr2c2
B4gat1	Nr3c1
B630019K06Rik	Nr4a1
B830017H08Rik	Nr4a3
B930018H19Rik	Nras
B930025P03Rik	Nrbp1
B930059L03Rik	Nrd1
B930092H01Rik	Nrgn
B9d1	Nrip1
B9d2	Nrp1
BB123696	Nsa2
BB283400	Nsd1
BC003965	Nt5c
BC004004	Nt5c3
BC005561	Nt5c3b
BC006965	Nt5e
BC017158	Nub1
BC018473	Nucb1
BC024139	Nucks1
BC024386	Nudc
BC025920	Nudcd3
BC029722	Nudt21
BC030867	Nudt3
BC031181	Nudt4
BC031361	Nufip2
BC037704	Numa1
BC048403	Nup153
BC048507	Nup205
BC048644	Nup210
BC051142	Nup50
BC051537	Nup98
BC051665	Nxf1
BC052040	Oat
BC052688	Oaz1
BC053393	Ociad1
BC055402	Odc1
BC107364	Ogdh
BC147527	Ogt
Babam1	Orai2
Bace2	Orc4
Bach1	Os9
Bach2	Osbp
Bach2os	Osbpl3
Bad	Osbpl8
Bag2	Ostf1
Bag3	Otud4
Bag4	Otud5
Bag5	Oxct1
Bahcc1	P2ry10
Bahd1	P4hb
Baiap2	Pa2g4
Baiap2l2	Pabpc1
Baiap3	Pabpc4
Bak1	Pacs1
Bambi	Pacs2
Bambi-ps1	Pacsin2
Banf1	Padi2
Bank1	Pafah1b1
Banp	Pafah1b2
Bard1	Pag1
Barhl2	Paics
Barx2	Paip2
Basp1	Pak2
Batf	Pan3
Batf3	Pank2
Bax	Papola
Baz2b	Park7
Bbc3	Parp1
Bbip1	Parp14
Bbs1	Parp4
Bbs10	Parvg
Bbs12	Paxbp1
Bbs2	Pbrm1
Bbs4	Pbxip1
Bbs5	Pcbp1
Bbs7	Pcbp2
Bc1	Pcm1
Bcan	Pcmt1
Bcap29	Pcmtd2
Bcar1	Pcna
Bcar3	Pcnt
Bcas1	Pcsk1
Bcas1os2	Pcyt1a
Bcas2	Pdap1
Bcas3	Pdcd1
Bcat1	Pdcd10
Bcat2	Pdcd4
Bckdhb	Pdcd5
Bckdk	Pdcd6ip
Bcl10	Pde3b
Bcl11a	Pde7a
Bcl2a1a	Pde7b
Bcl2a1b	Pdha1
Bcl2a1c	Pdhb
Bcl2a1d	Pdia4
Bcl2l1	Pdia6
Bcl2l10	Pdlim2
Bcl2l12	Pds5a
Bcl2l13	Pdzd8
Bcl2l14	Peak1
Bcl2l15	Pear1
Bcl2l2	Peli1
Bcl3	Per1
Bcl6	Pes1
Bcl6b	Pfdn5
Bcl7a	Pgk1
Bcl7b	Pglyrp2
Bcl7c	Phc3
Bcl9	Phf12
Bcorl1	Phf2
Bcr	Phf20l1
Bean1	Phf21a
Becn2	Phf3
Begain	Phf6
Bend3	Phip
Bend4	Phrf1
Bend6	Pi4k2a
Best1	Picalm
Best2	Piezo1
Bet1	Pigs
Bet1l	Pigt
Bex2	Pik3cd
Bex6	Pik3cg
Bfar	Pik3r1
Bfsp2	Pik3r5
Bglap2	Pim1
Bhlha15	Pink1
Bhlhe41	Pip4k2b
Bhmt	Pip4k2c
Bicd1	Pip5k1c
Bid	Pitpna
Bik	Pitpnc1
Bin1	Pkm
Birc5	Pkn1
Bivm	Plcb2
Blcap	Plcb3
Blk	Plcb4
Blm	Plcg1
Blmh	Plcl1
Bloc1s1	Pld3
Bloc1s2	Plec
Bloc1s3	Plekha2
Bloc1s4	Plekhb2
Bloc1s5	Plekho2
Bloc1s6	Plgrkt
Blvra	Plin2
Blvrb	Plp2
Blzf1	Plscr1
Bmf	Plxna1
Bmp1	Plxnd1
Bmp2	Pmaip1
Bmp2k	Pnisr
Bmp8a	Pnn
Bmp8b	Pnpt1
Bmper	Pnrc1
Bmpr1a	Pnrc2
Bmpr2	Podnl1
Bmyc	Pola1
Bnip3	Polb
Bnipl	Pold1
Bod1	Pold3
Bok	Poldip3
Bola1	Polr2a
Boll	Polr2m
Bop1	Pom121
Bora	Pomp
Bpgm	Por
Bphl	Pparg
Bpifc	Ppfia1
Bpnt1	Ppia
Brat1	Ppib
Brca1	Ppig
Brca2	Ppil4
Brcc3	Ppm1b
Brd3	Ppm1g
Brdt	Ppm1h
Brf1	Ppp1ca
Brf2	Ppp1cb
Bri3	Ppp1cc
Bri3bp	Ppp1r11
Brinp3	Ppp1r12a
Brip1os	Ppp1r12c
Brk1	Ppp1r13b
Brms1	Ppp1r14b
Brms1l	Ppp1r15a
Brox	Ppp1r15b
Brpf3	Ppp1r16b
Brsk2	Ppp1r2
Brwd1	Ppp1r21
Brwd3	Ppp1r9b
Bsdc1	Ppp2ca
Bsn	Ppp2cb
Bspry	Ppp2r1a
Bst1	Ppp2r2a
Bst2	Ppp2r5a
Bsx	Ppp2r5c
Btbd1	Ppp2r5e
Btbd10	Ppp3ca
Btbd16	Ppp3cb
Btbd17	Ppp3r1
Btbd18	Ppp4c
Btbd19	Ppp4r2
Btbd2	Ppp6c
Btbd3	Ppp6r1
Btbd6	Ppp6r3
Btbd7	Pptc7
Btbd8	Prdm2
Btbd9	Prdx1
Btc	Prdx6
Btd	Prex1
Btf3l4	Prkaa1
Btg3	Prkaca
Btla	Prkacb
Btn1a1	Prkar1a
Btn2a2	Prkcq
Btnl10	Prkcsh
Btnl9	Prkd2
Btrc	Prkd3
Bub1	Prkx
Bub1b	Prmt5
Bub3	Prnp
Bud13	Prpf19
Bvht	Prpf38b
C030006K11Rik	Prpf40a
C030018K13Rik	Prpf4b
C030029H02Rik	Prpf6
C030034I22Rik	Prpf8
C030034L19Rik	Prpsap1
C030037D09Rik	Prr12
C130021I20Rik	Prr13
C130026L21Rik	Prr14
C130036L24Rik	Prr14l
C130046K22Rik	Prrc2a
C130050O18Rik	Prrc2b
C130060C02Rik	Prrc2c
C130071C03Rik	Psap
C130074G19Rik	Psd4
C130080G10Rik	Psen1
C1d	Psen2
C1galt1c1	Psip1
C1qb	Psma1
C1qbp	Psma2
C1ql1	Psma3
C1ql4	Psma4
C1qtnf1	Psma6
C1qtnf2	Psma7
C1qtnf4	Psmb1
C1qtnf6	Psmb3
C1qtnf9	Psmb6
C2	Psmb8
C230024C17Rik	Psmc1
C230035I16Rik	Psmc3
C230037L18Rik	Psmc4
C2cd2	Psmc6
C2cd2l	Psmd2
C2cd3	Psmd4
C2cd5	Psmd7
C3	Psmd8
C330004P14Rik	Psme1
C330007P06Rik	Psme3
C330011F03Rik	Pstpip1
C330018D20Rik	Ptbp1
C330024C12Rik	Ptbp3
C330024D21Rik	Pten
C430002N11Rik	Ptger4
C430049B03Rik	Ptges3
C530005A16Rik	Ptgir
C530008M17Rik	Ptk2b
C5ar1	Ptma
C5ar2	Ptms
C6	Ptp4a2
C630043F03Rik	Ptpn1
C730036E19Rik	Ptpn11
C77080	Ptpn13
C87414	Ptpn18
C87436	Ptpn2
C9	Ptpn22
C920006O11Rik	Ptpn6
C920009B18Rik	Ptpn7
CK137956	Ptpra
Caap1	Ptprc
Cab39l	Pttg1ip
Cabin1	Puf60
Cables2	Pum1
Cabp1	Pum2
Cabp2	Pura
Cabp4	Purb
Cabyr	Pxdc1
Cacfd1	Pxn
Cacna1a	Pygb
Cacna1b	Qars
Cacna1c	Qrich1
Cacna1d	R3hdm2
Cacna1e	Rab10
Cacna1g	Rab11a
Cacna1i	Rab11b
Cacnb1	Rab11fip1
Cacnb3	Rab14
Cacng2	Rab1b
Cacng7	Rab21
Cactin	Rab27a
Cacul1	Rab2a
Cad	Rab37
Cadm1	Rab3gap1
Cadm2	Rab4a
Cadm4	Rab5a
Cahm	Rab5c
Calb2	Rab6a
Calcoco1	Rab7
Cald1	Rab8a
Calhm2	Rab8b
Calml3	Rabep2
Calr3	Rabgap1l
Caly	Rac1
Camk1	Rac2
Camk1g	Rad21
Camk2a	Rad23b
Camk2b	Rad50
Camk2d	Raf1
Camk2n2	Rai1
Camkk1	Ralbp1
Camkk2	Ralgapa1
Camkmt	Ralgds
Caml	Raly
Camsap1	Ramp1
Camsap2	Ran
Camsap3	Ranbp2
Camta1	Ranbp9
Camta2	Rangap1
Cand2	Rap1a
Cap2	Rap1b
Capn10	Rap1gds1
Capn11	Rap2c
Capn13	Rapgef1
Capn15	Rapgef2
Capn3	Rapgef6
Capn5	Rara
Capn8	Rarg
Caprin2	Rasal3
Capsl	Rasgrp1
Capza3	Rasgrp4
Car12	Rassf2
Car13	Rassf5
Car14	Rb1
Car3	Rbbp4
Car5a	Rbbp5
Car5b	Rbbp7
Car7	Rbck1
Car8	Rbfa
Card10	Rbl2
Card6	Rbm17
Carf	Rbm25
Carhsp1	Rbm26
Carlr	Rbm3
Carm1	Rbm33
Carns1	Rbm38
Cars	Rbm39
Cars2	Rbm43
Cartpt	Rbm5
Casc3	Rbm7
Casc4	Rbms1
Casd1	Rbpj
Cask	Rcc2
Caskin1	Rcn1
Caskin2	Rcor1
Casp1	Rcsd1
Casp2	Rdx
Casp3	Reep3
Casp4	Reep5
Casp6	Rel
Casp7	Rela
Casp9	Relb
Casq1	Rer1
Casr	Rere
Casz1	Rest
Catip	Rexo2
Catsper1	Rexo4
Catsper2	Rfc2
Catsperd	Rftn1
Catsperg1	Rfwd3
Cav1	Rgcc
Cav2	Rgs1
Cbfa2t2	Rgs10
Cbfa2t3	Rgs14
Cblc	Rgs18
Cbll1	Rgs2
Cbln1	Rhoa
Cbln2	Rhof
Cbln3	Rhog
Cbr1	Rhoh
Cbr3	Rif1
Cbr4	Rin3
Cbs	Rinl
Cbwd1	Riok3
Cbx2	Rlim
Cbx8	Rmnd5a
Cc2d1b	Rnasel
Ccbe1	Rnf10
Ccdc102a	Rnf111
Ccdc103	Rnf114
Ccdc107	Rnf115
Ccdc110	Rnf125
Ccdc112	Rnf128
Ccdc114	Rnf130
Ccdc115	Rnf138
Ccdc117	Rnf166
Ccdc12	Rnf169
Ccdc121	Rnf187
Ccdc122	Rnf19b
Ccdc124	Rnf2
Ccdc125	Rnf20
Ccdc126	Rnf38
Ccdc127	Rnf44
Ccdc13	Rnf6
Ccdc130	Rnps1
Ccdc134	Rock1
Ccdc136	Rock2
Ccdc138	Rora
Ccdc14	Rpa1
Ccdc141	Rpl10
Ccdc142	Rpl10a
Ccdc146	Rpl11
Ccdc148	Rpl12
Ccdc15	Rpl13
Ccdc150	Rpl14
Ccdc155	Rpl15
Ccdc157	Rpl17
Ccdc158	Rpl18a
Ccdc162	Rpl19
Ccdc166	Rpl21
Ccdc167	Rpl22
Ccdc171	Rpl23
Ccdc172	Rpl23a
Ccdc173	Rpl27
Ccdc174	Rpl27a
Ccdc177	Rpl28
Ccdc180	Rpl29
Ccdc181	Rpl3
Ccdc184	Rpl30
Ccdc186	Rpl31
Ccdc22	Rpl32
Ccdc28a	Rpl34
Ccdc28b	Rpl35
Ccdc30	Rpl35a
Ccdc32	Rpl36
Ccdc34	Rpl36a
Ccdc40	Rpl37
Ccdc43	Rpl37a
Ccdc51	Rpl38
Ccdc54	Rpl39
Ccdc57	Rpl4
Ccdc58	Rpl41
Ccdc61	Rpl5
Ccdc62	Rpl6
Ccdc63	Rpl7
Ccdc65	Rpl7l1
Ccdc66	Rpl8
Ccdc69	Rpl9
Ccdc71	Rplp0
Ccdc74a	Rplp1
Ccdc77	Rplp2
Ccdc8	Rpn1
Ccdc80	Rpn2
Ccdc83	Rprd2
Ccdc84	Rps12
Ccdc85b	Rps13
Ccdc85c	Rps14
Ccdc86	Rps15
Ccdc87	Rps15a
Ccdc88a	Rps16
Ccdc89	Rps17
Ccdc9	Rps19
Ccdc90b	Rps20
Ccdc91	Rps21
Ccdc93	Rps23
Ccdc96	Rps24
Ccin	Rps26
Cck	Rps28
Ccl1	Rps29
Ccl17	Rps3
Ccl21a	Rps3a1
Ccl21b	Rps4x
Ccl22	Rps5
Ccl26	Rps6
Ccl27a	Rps6ka1
Ccl28	Rps6ka3
Ccl5	Rps7
Ccl7	Rps8
Ccna2	Rps9
Ccnb1	Rpsa
Ccnb2	Rrad
Ccnc	Rragc
Ccnd1	Rrbp1
Ccndbp1	Rrp1
Ccne1	Rrp7a
Ccne2	Rsbn1l
Ccnf	Rsf1
Ccng2	Rsl1d1
Ccnh	Rsrc2
Ccnj	Rtcb
Ccno	Rtf1
Ccnt2	Rtn3
Ccny	Rtn4
Ccp110	Rufy1
Ccpg1	Runx1
Ccr1	Runx2
Ccr10	Runx3
Ccr1l1	Ruvbl1
Ccr3	Rwdd1
Ccr4	S100a10
Ccr5	S100a11
Ccr6	S100a6
Ccr7	Sae1
Ccr9	Safb2
Ccrl2	Samd1
Ccsap	Samd9l
Ccser1	Samhd1
Cct6b	Samsn1
Ccz1	Sap18
Cd101	Saraf
Cd14	Sarnp
Cd151	Sars
Cd160	Sash3
Cd163	Sat1
Cd163l1	Satb1
Cd180	Sbds
Cd1d1	Sbf1
Cd1d2	Sbno1
Cd2	Sbno2
Cd200	Sc5d
Cd200r2	Scaf1
Cd200r3	Scaf11
Cd209a	Scaf4
Cd209f	Scaf8
Cd22	Scamp2
Cd247	Scarb2
Cd248	Scp2
Cd24a	Scrib
Cd276	Sdc4
Cd28	Sdcbp
Cd2ap	Sdccag8
Cd300c	Sdf4
Cd300lf	Sdha
Cd300lg	Sdhb
Cd302	Sec11a
Cd320	Sec11c
Cd36	Sec16a
Cd38	Sec22b
Cd3d	Sec24b
Cd3e	Sec24c
Cd3eap	Sec31a
Cd40lg	Sec61a1
Cd46	Sec62
Cd48	Sec63
Cd55	Seh1l
Cd59b	Selplg
Cd63	Sema4a
Cd70	Sema4d
Cd72	Sema6d
Cd79b	Senp5
Cd80	Senp6
Cd83	Serbp1
Cd86	Serinc1
Cd9	Serinc3
Cd93	Serp1
Cd96	Sesn3
Cd99l2	Set
Cdadc1	Setd1b
Cdan1	Setd2
Cdc14a	Setd3
Cdc16	Setd5
Cdc20	Setd7
[truncated: 8,978 more rows]
