# Supplementary material for: TIGIT mediates activation-induced cell death of ILC2s during chronic airway allergy
Source: J Exp Med. 2023 Apr 10;220(7):e20222005. doi: 10.1084/jem.20222005 (PMC10098142; doi:10.1084/jem.20222005)
Supplement: Table S3 — provides a list of antibodies used for flow cytometry. [file JEM_20222005_TableS3.xlsx]

## Sheet: Sheet1
Table S3. Antibodies used for FACS
Vendor	Antibody	Clone
BioLegend	Anti-mouse CD3	17A2
BioLegend	Anti-mouse CD4	GK1.5
BioLegend	Anti-mouse CD8a	53-6.7
BioLegend	Anti-mouse/human CD11b	M1/70
BioLegend	Anti-mouse CD19	6D5
FUJIFILM Wako	Anti-Mouse Ly-6G (Gr-1)	RB6-8C5
FUJIFILM Wako	Anti-Mouse NK1.1 (CD161)	PK136
FUJIFILM Wako	Anti-Mouse TER-119	TER-119
BioLegend	Streptavidin, Brilliant Violet 421™
Thermo Fisher	Anti-mouse CD90.1 (Thy-1.1)	HIS51
BioLegend	Anti-mouse CD95 (Fas)	SA367H8
Thermo Fisher	Anti-mouse KLRG1	2F1
BioLegend	Anti-mouse IL5	TRFK5
Thermo Fisher	Anti-mouse IL-33R (ST2)	RMST2-2
Thermo Fisher	Anti-mouse CD45	30-F11
Thermo Fisher	Anti-mouse CD279 (PD-1)	J43
BioLegend	Anti-mouse CD90.2	30-H12
Thermo Fisher	Anti-mouse IL-13	eBio13A
BD Biosciences	Anti-mouse CD11c	HL3
Thermo Fisher	Anti-mouse/human Gata-3	TWAJ
Thermo Fisher	Anti-mouse CD25	PC61.5
BD Biosciences	Anti-mouse Siglec-F	E50-2440
Thermo Fisher	Anti-mouse TIGIT	GIGD7
BioLegend	Anti-mouse CD11c	N418
FUJIFILM Wako	Anti-Mouse CD45.1	A20
BioLegend	Anti-mouse CD45.2	104
Biolegend	Anti-mouse CD155 (PVR)	TX56
BioLegend	Anti-mouse CD127 (IL-7Rα)	A7R34
